# Supplementary material for: Exogenous Nitric Oxide Alleviates Water Deficit and Increases the Seed Production of an Endemic Amazonian Canga Grass
Source: Int J Mol Sci. 2023 Nov 23;24(23):16676. doi: 10.3390/ijms242316676 (PMC10706291; doi:10.3390/ijms242316676)
Supplement: Supplementary file 1 [file ijms-24-16676-s001.zip]

Archive with 1 entries (1 files):
- ijms-2666164-supplementary.xlsx
