# Supplementary material for: Exogenous Nitric Oxide Alleviates Water Deficit and Increases the Seed Production of an Endemic Amazonian Canga Grass
Source: Int J Mol Sci. 2023 Nov 23;24(23):16676. doi: 10.3390/ijms242316676 (PMC10706291; doi:10.3390/ijms242316676)
Supplement: Supplementary file 1 [file ijms-24-16676-s001.zip › ijms-2666164-supplementary.xlsx]

## Sheet: Planilha1
Supplementary Dataset S1. Protein report of 1949 quantified proteins in [inserir aqui informações sobre o teste]
Accession	Peptide count	Unique peptides	Confidence score	Anova (p)	q Value	Max fold change	Power	Highest mean condition	Lowest mean condition	Mass	Description	H2O+NO+_1	H2O+NO+_2	H2O+NO+_3	H2O+NO-_1	H2O+NO-_2	H2O+NO-_3	H2O-NO+_1	H2O-NO+_2	H2O-NO+_3	H2O-NO-_1	H2O-NO-_2	H2O-NO-_3
A0A339	5	1	30.5617	5.83e-05	0.0430587	2.20226	1	minus NO	minus H20	26197.8	NAD(P)H-quinone oxidoreductase subunit K_ chloroplastic OS=Coffea arabica OX=13443 GN=ndhK PE=3 SV=1	7414.1	7336.62	7682.23	16433	13719.7	13550.4	7106.87	7126.68	5611.11	7359.99	7798.62	9007.92
Q39769;P34924;P85954	5	1	49.8105	0.000134189	0.0454227	2.84626	0.999991	minus H20 e NO	minus NO	36940.2	Glyceraldehyde-3-phosphate dehydrogenase_ cytosolic OS=Ginkgo biloba OX=3311 PE=2 SV=1	188667	136799	163153	131732	180355	150880	376011	430325	341557	566052	408041	343632
Q9XIH7	2	2	10.5084	0.000184401	0.0454227	1.52104	0.999972	minus NO	#NAME?	55043.6	Putative polyol transporter 1 OS=Arabidopsis thaliana OX=3702 GN=PLT1 PE=3 SV=1	5381.31	5501.82	5202.78	9157.56	7929.7	7380.07	5791.22	5468.16	5303.87	6755.01	6333.19	6990.75
Q8GZA4	4	3	32.3429	0.000399125	0.0483975	1.50679	0.999663	#NAME?	minus NO	46954.4	CBS domain-containing protein CBSX6 OS=Arabidopsis thaliana OX=3702 GN=CBSX6 PE=1 SV=1	6933.84	6340.08	5930.33	4571.06	4188.41	3985.7	5321.85	5755.55	5780.82	5210.4	5100.45	5728.95
Q9LW60	3	3	15.0114	0.000442726	0.0483975	2.33733	0.999549	minus NO	#NAME?	29897	Putative protein phosphatase 2C-like protein 44 OS=Arabidopsis thaliana OX=3702 GN=At3g23360 PE=5 SV=1	2590	2374.53	1613.88	5935.3	4623.07	4817.5	2696.16	2255.29	2340.82	3667.05	3445.17	3483.52
Q32RY8	13	1	143.19	0.000512895	0.0483975	1.75028	0.999328	minus NO	minus H20	53006.8	ATP synthase subunit beta_ chloroplastic OS=Staurastrum punctulatum OX=102822 GN=atpB PE=3 SV=1	15717.6	13685.1	12684.6	16814.7	16265.6	15958.8	8348.25	9177.4	10492.2	13377.3	15325.9	16881.1
P54609	17	1	112.666	0.000517988	0.0483975	1.4712	0.99931	#NAME?	minus H20 e NO	90134.9	Cell division control protein 48 homolog A OS=Arabidopsis thaliana OX=3702 GN=CDC48A PE=1 SV=1	1447.58	1522.59	1352.22	1346.51	1332.96	1338.2	1318.07	1196.28	1083.09	973.839	915.927	1048.23
Q9LJL3	3	2	22.343	0.000523941	0.0483975	1.74041	0.999289	minus NO	#NAME?	121756	Presequence protease 1_ chloroplastic/mitochondrial OS=Arabidopsis thaliana OX=3702 GN=PREP1 PE=1 SV=2	33206.9	33752.8	26926.1	50502.5	63042	49855.6	33527	32630.5	33856.5	34318.6	36373.9	39362.3
Q0E3C3	1	1	10.9342	0.000948401	0.0761784	4.03092	0.997029	minus H20 e NO	#NAME?	34047	Homeobox protein knotted-1-like 2 OS=Oryza sativa subsp, japonica OX=39947 GN=HOS58 PE=2 SV=2	9637.92	10864.9	14886	22051.3	17760.9	11513	36732.9	37815.9	24063.5	61994.9	43933.6	36721.1
Q6Z0D2	2	2	11.0935	0.00103087	0.0761784	2.06494	0.996441	minus NO	#NAME?	44955.8	Putative B3 domain-containing protein Os08g0325100 OS=Oryza sativa subsp, japonica OX=39947 GN=Os08g0325134 PE=3 SV=1	2594.67	3276.78	3590.65	5768.85	6501.69	7268.07	2651.2	3793.4	3599.32	3953.89	4423.29	3866.37
Q9FJI5	3	1	17.6968	0.00116256	0.0779933	1.2621	0.995419	#NAME?	minus H20 e NO	59458.7	Glucose-6-phosphate 1-dehydrogenase 6_ cytoplasmic OS=Arabidopsis thaliana OX=3702 GN=G6PD6 PE=1 SV=1	79620.6	83511.5	86382	65159.3	73950.9	71518.7	84377.3	81213.2	77007.5	62801.2	66691.7	68204.3
Q84MM2	5	1	36.9063	0.00128105	0.0779933	2.09067	0.994421	minus H20	minus NO	43360.9	S-adenosylmethionine synthase OS=Litchi chinensis OX=151069 GN=SAMS PE=2 SV=1	9309.8	10074.6	13018.9	7341.52	8206.02	6241.61	16416.2	12878.4	16259.4	10621.9	11896.1	10286
P09315	39	13	429.528	0.00146355	0.0779933	2.06858	0.99276	minus NO	#NAME?	43209.1	Glyceraldehyde-3-phosphate dehydrogenase A_ chloroplastic OS=Zea mays OX=4577 GN=GAPA PE=2 SV=1	218240	209549	176250	484513	417524	347466	342963	342929	242345	357892	341810	373452
Q43298	11	2	81.7557	0.00147759	0.0779933	1.66713	0.992626	minus NO	minus H20	61220.4	Chaperonin CPN60-2_ mitochondrial OS=Zea mays OX=4577 GN=CPN60II PE=2 SV=1	4523.31	4833.52	3844.91	7702.57	8175.28	6038.45	4364.98	4752.03	4029.12	4705.64	4749.36	5153.54
O04904	2	1	10.7818	0.00181483	0.0886152	2.27052	0.989216	minus NO	#NAME?	42234.9	Dihydroorotase_ mitochondrial OS=Arabidopsis thaliana OX=3702 GN=PYR4 PE=1 SV=1	4013.26	4214.38	2650.94	9490.11	7594.62	7615.33	4687.96	4680.89	4621.52	5085.9	4319.78	6050.96
Q85AR2	6	2	49.1137	0.00191866	0.0886152	1.65721	0.988098	minus H20	#NAME?	35858.7	Cytochrome f OS=Anthoceros angustus OX=48387 GN=petA PE=2 SV=1	17356.4	14750.4	14278.5	19721.2	17622	14953.7	29226.1	21241.2	26402.9	25779.5	24719.5	23728.4
O04492	2	2	11.8886	0.00212578	0.092406	1.95592	0.98579	minus NO	minus H20	46288	Double-stranded RNA-binding protein 1 OS=Arabidopsis thaliana OX=3702 GN=DRB1 PE=1 SV=1	4208.7	4017.26	4442.04	6608.42	4196.73	4962.43	2766.18	2626.28	2669.01	3372.19	4068.8	4249.08
P14831;O65199;P24707	6	1	45.7902	0.00229737	0.0925855	2.56917	0.983812	minus NO	#NAME?	22341.9	Superoxide dismutase [Cu-Zn]_ chloroplastic OS=Solanum lycopersicum OX=4081 GN=SODCP,2 PE=1 SV=1	2484.53	2729.25	4191.36	8989.97	8412.88	6760.6	4703.49	5860.72	3540.15	6298.42	6158.4	5842.46
Q9M0V3	3	2	28.8918	0.00238049	0.0925855	1.60675	0.982835	minus H20	minus NO	122504	DNA damage-binding protein 1a OS=Arabidopsis thaliana OX=3702 GN=DDB1A PE=1 SV=1	16902.3	20923.9	18852.1	14700	12871.7	16003.1	23213.1	24341.5	22459.3	16973.5	21053.7	20174.3
Q1KVY2	6	1	53.8905	0.00271677	0.0972975	3.34943	0.978783	minus NO	minus H20	50724.2	Photosystem II CP43 reaction center protein OS=Tetradesmus obliquus OX=3088 GN=psbC PE=3 SV=1	174739	144440	113238	396863	226890	412117	129746	100798	78724	160622	243144	188505
P80463;Q43617	2	1	17.6075	0.00286906	0.0972975	1.37156	0.976904	minus NO	#NAME?	47956.4	Phaseolin OS=Phaseolus lunatus OX=3884 GN=PHA PE=1 SV=2	98220.6	94388.8	90549.1	122379	122740	143249	115316	122858	123471	110372	128529	110115
Q9XF88;Q07473;Q93WD2	6	3	55.0791	0.00299455	0.0972975	1.6073	0.975339	minus NO	#NAME?	31250.6	Chlorophyll a-b binding protein CP29,2_ chloroplastic OS=Arabidopsis thaliana OX=3702 GN=LHCB4,2 PE=1 SV=1	42212.7	44206.8	31868.2	66861.5	67542.8	55719.3	41476	37833.7	41232	44384.7	51846	47721
Q9AUR8	5	1	29.9368	0.00302831	0.0972975	2.74854	0.974916	#NAME?	minus NO	137522	Coatomer subunit alpha-1 OS=Oryza sativa subsp, japonica OX=39947 GN=Os03g0711400 PE=2 SV=1	8926.95	10238.8	15277.9	5164.37	4218.2	3149.04	7498.34	7434.78	12980.2	4447.54	5287.22	4633.38
P41343	11	1	101.156	0.00362963	0.102269	1.45098	0.967264	minus NO	#NAME?	41348.5	Ferredoxin--NADP reductase_ chloroplastic OS=Mesembryanthemum crystallinum OX=3544 GN=PETH PE=2 SV=1	8146.04	6212.19	7822.13	10403.8	11862.7	9916.74	6763.96	7931.21	8045.25	9886.54	9614.99	9856.69
Q6ICX4	1	1	5.658	0.00367964	0.102269	6.28266	0.96662	minus H20	minus H20 e NO	48689.9	Polypyrimidine tract-binding protein homolog 3 OS=Arabidopsis thaliana OX=3702 GN=At1g43190 PE=2 SV=1	13721.3	20343.7	14882.4	23459.6	32344	10111.7	85966.9	51589.5	38488.3	7635.84	12494.8	7890.11
P37823	2	1	16.987	0.00384588	0.102269	3.76997	0.964475	minus H20	minus NO	48574.9	Light-independent protochlorophyllide reductase subunit B (Fragment) OS=Chlamydomonas applanata OX=35704 GN=chlB PE=3 SV=1	2486.32	1547.46	1152.63	1005.06	996.363	1904.51	3397.88	5247.53	6079.84	4091.53	3760.08	2517.39
Q9LR30;Q9S7E9	2	1	18.0793	0.00390769	0.102269	1.37489	0.963676	minus H20 e NO	minus H20	53814.6	Glutamate--glyoxylate aminotransferase 1 OS=Arabidopsis thaliana OX=3702 GN=GGAT1 PE=1 SV=1	19092.2	18577.6	17442.1	23781.9	22796.5	23337.6	16148.1	16871.4	18497.1	20282.2	23153.9	27393.5
P28381	23	1	400.042	0.00419956	0.102269	Infinity	0.959895	#NAME?	minus H20	53276.5	Ribulose bisphosphate carboxylase large chain OS=Barnadesia caryophylla OX=4238 GN=rbcL PE=3 SV=1	102.388	264.655	139.796	141.072	0	23.3375	0	0	0	131.209	140.913	129.608
P93738	1	1	9.6952	0.00429123	0.102269	1.94329	0.958705	#NAME?	minus NO	41821.7	Putative actin-9 OS=Arabidopsis thaliana OX=3702 GN=ACT9 PE=5 SV=1	2205.41	2207.41	2277.07	1471.62	1075.8	895.142	1603.85	1886.01	2068.92	1714.37	2354.11	1861.88
Q9C6W4	2	1	9.1722	0.00431363	0.102269	2.02818	0.958414	minus H20 e NO	#NAME?	87425.7	Beta-galactosidase 15 OS=Arabidopsis thaliana OX=3702 GN=BGAL15 PE=2 SV=1	5105.27	4486.73	3466.09	8595.11	6858.58	7487.92	5151.75	4596.23	4786.8	6236.76	9511.55	10735.9
Q00985	1	1	6.0617	0.00432487	0.102269	1.58451	0.958269	minus NO	minus H20	35581.6	1-aminocyclopropane-1-carboxylate oxidase 1 OS=Malus domestica OX=3750 PE=1 SV=1	6415.52	5701.45	4699.28	6288.08	7248.85	7699.25	4558.79	4120.02	4723.56	5423.38	5646.16	5224.07
O80983	7	5	56.0359	0.00442857	0.102269	1.64151	0.956923	minus H20 e NO	#NAME?	77502.8	ATP-dependent zinc metalloprotease FTSH 4_ mitochondrial OS=Arabidopsis thaliana OX=3702 GN=FTSH4 PE=1 SV=2	68465.6	46686.9	67246.9	72872.2	61940.5	59858.1	82735.5	85585.6	84584.8	110695	94483.9	94231.9
P02866;P14894	2	2	12.3394	0.00518875	0.113872	4.5013	0.94708	minus NO	#NAME?	31480.5	Concanavalin-A OS=Canavalia ensiformis OX=3823 PE=1 SV=2	669.881	718.216	421.178	3744.17	2615.15	1784.77	755.874	1493.12	1578.31	1725.18	1096.25	1960.1
Q6AVA8	38	6	396.347	0.00529214	0.113872	1.16057	0.945748	#NAME?	minus H20 e NO	103644	Pyruvate_ phosphate dikinase 1_ chloroplastic OS=Oryza sativa subsp, japonica OX=39947 GN=PPDK1 PE=1 SV=1	6597.67	6549.62	7318.26	6528.89	6380.27	6950.59	6081.38	5945.38	6105.06	5990.74	5770.53	5872.84
Q9SVT4	3	1	16.8453	0.00540285	0.113872	1.37259	0.944324	#NAME?	minus H20 e NO	81620.8	Subtilisin-like protease SBT3,14 OS=Arabidopsis thaliana OX=3702 GN=SBT3,14 PE=3 SV=2	82001.1	93340.5	98024.7	67799.1	72479.4	79783.4	79621.6	82619.1	73594.9	70131.8	66993.8	62035.2
P25460	8	1	62.2987	0.00562916	0.113872	4.77201	0.941422	minus H20	minus H20 e NO	17917.9	40S ribosomal protein S11 OS=Zea mays OX=4577 GN=RPS11 PE=2 SV=1	4793.41	4488.73	5682.5	5160.85	18059.6	20338.5	14972.4	27134.4	22002.8	4417.86	3706.76	5309.88
P93263;P84542	18	2	142.573	0.00585977	0.113872	1.5762	0.938477	minus H20	#NAME?	85107.4	5-methyltetrahydropteroyltriglutamate--homocysteine methyltransferase OS=Mesembryanthemum crystallinum OX=3544 GN=METE PE=2 SV=1	25603.7	18272	18743.3	31077.9	33224.7	28436.4	28787.6	32589.8	37322.5	30128	32288.2	35353.8
P05167	4	2	23.5967	0.00608884	0.113872	1.76828	0.935568	minus H20	#NAME?	39635.3	Thiol protease aleurain OS=Hordeum vulgare OX=4513 PE=2 SV=1	15907	17513	22323.6	19053.2	23681.5	18139.1	39597.8	30638.7	28333.8	18551.8	21967.7	18165.9
P35100	31	3	278.732	0.00609068	0.113872	2.47899	0.935545	#NAME?	minus H20	102882	Chaperone protein ClpC_ chloroplastic OS=Pisum sativum OX=3888 PE=2 SV=1	100538	73085.5	108140	41787.1	53326.1	83236.3	36782.7	42865.9	34011.9	56932.2	59307.6	59681.5
P10049;P12332	7	2	86.3798	0.00622319	0.113872	1.78877	0.933869	minus H20	minus NO	28771.8	Chlorophyll a-b binding protein type I_ chloroplastic OS=Pinus thunbergii OX=3350 PE=2 SV=1	36515.8	46807	36135.3	25364.6	37197.3	36098.6	60233.7	56028.4	60218.7	32545.3	42646.5	38183.9
P02582	7	2	60.7905	0.00646906	0.113872	5.04543	0.930775	minus NO	#NAME?	41902.8	Actin-1 OS=Zea mays OX=4577 GN=ACT1 PE=3 SV=1	635.281	388.628	230.57	3002.64	1361.35	1965.4	618.918	1077.71	425.547	891.681	737.527	748.279
O80899	2	2	11.4258	0.00659575	0.113872	10.7896	0.929189	minus NO	minus H20	85573.2	Cellulose synthase-like protein B2 OS=Arabidopsis thaliana OX=3702 GN=CSLB2 PE=2 SV=1	2063.68	622.819	2934.09	7112.38	14404.9	4144.25	752.042	1138.1	488.217	2437.63	3202.12	4906.29
P28645	2	1	10.9095	0.00662604	0.113872	1.47683	0.92881	minus NO	#NAME?	45891.1	Stearoyl-[acyl-carrier-protein] 9-desaturase_ chloroplastic OS=Spinacia oleracea OX=3562 PE=2 SV=1	26241.9	25267.2	22474.9	42747	34390.5	32124.4	34849.9	34310.9	29481	32737.7	35450.8	38172.7
O65272	14	8	97.1356	0.0070723	0.117208	1.42977	0.923271	minus NO	minus H20	126671	K(+) efflux antiporter 2_ chloroplastic OS=Arabidopsis thaliana OX=3702 GN=KEA2 PE=1 SV=2	75806.3	71573.4	69455.7	107281	97323.9	87679.3	72701.9	74653.9	57071.2	79199	76237.8	75385.5
A2T317	10	1	121.665	0.0071374	0.117208	1.49998	0.922469	minus H20	minus H20 e NO	55210	ATP synthase subunit alpha_ chloroplastic OS=Angiopteris evecta OX=13825 GN=atpA PE=3 SV=1	77522.1	78660.4	68232.6	51409.2	69686.2	65918.1	85071.5	96600.6	85139.3	52333.5	64212.8	61330.3
A2WY46;Q0JGS5	1	1	4.731	0.00759821	0.122063	2.10644	0.916838	minus H20 e NO	#NAME?	72224.4	Protein terminal ear1 homolog OS=Oryza sativa subsp, indica OX=39946 GN=PLA2 PE=2 SV=1	3083.09	2510.38	3153.44	3279.72	4585.27	4928.26	4126.78	5874.25	5703.1	7642.53	5686.08	5096.22
A4GYS0	3	1	16.916	0.00792241	0.122335	1.36391	0.912925	minus H20	#NAME?	56667.4	Acetyl-coenzyme A carboxylase carboxyl transferase subunit beta_ chloroplastic OS=Populus trichocarpa OX=3694 GN=accD PE=3 SV=1	15970.4	15103.4	13225.1	14754.2	18489.3	16255	20450.2	21117.1	18852.4	15353	15168.8	16247.9
A2ZET6;Q2R3F5	1	1	5.1827	0.00817549	0.122335	2.49995	0.909899	minus NO	minus H20 e NO	94740.2	Auxin response factor 23 OS=Oryza sativa subsp, indica OX=39946 GN=ARF23 PE=2 SV=1	3859.6	2798.26	2042.78	3838.49	4086.59	4698.26	1511.78	2561.45	2689.22	1866.1	1530.34	1653
Q9SAJ4	11	2	111.653	0.00821018	0.122335	1.39083	0.909486	minus H20 e NO	#NAME?	42188.9	Phosphoglycerate kinase 3_ cytosolic OS=Arabidopsis thaliana OX=3702 GN=PGK3 PE=1 SV=1	52519.7	41275.7	48048.9	65734.9	67754.2	55512.1	56392.2	53151.7	60484.2	68325.2	62672.2	66284.2
Q2R4Z7	1	1	6.1732	0.00827737	0.122335	4.92075	0.908688	minus H20	minus H20 e NO	16724.3	Dehydrin Rab16C OS=Oryza sativa subsp, japonica OX=39947 GN=RAB16C PE=2 SV=1	1125.3	896.61	1415.98	451.85	889.212	1087.66	5835.74	3354.65	1602.36	712.082	700.417	780.816
Q8W3L1	1	1	5.5258	0.00875119	0.124223	3.24402	0.903109	minus H20	minus NO	53354.8	NADPH:adrenodoxin oxidoreductase_ mitochondrial OS=Arabidopsis thaliana OX=3702 GN=MFDR PE=1 SV=1	8108.52	5382.55	9740.88	2465.87	2714.28	6139.35	10769.2	12296.3	13655.2	5904.97	8449.32	5577.53
P37255	13	3	130.201	0.00887602	0.124223	1.57339	0.901655	minus NO	minus H20	56277.3	Photosystem II CP47 reaction center protein OS=Chlamydomonas reinhardtii OX=3055 GN=psbB PE=3 SV=1	3369.76	3978.53	4684.41	5488.61	4054.85	4856.91	3310.54	2725.59	3116.31	3230.12	2936.1	3398.69
G8GTN7;Q2HW56	3	2	23.1563	0.00890942	0.124223	1.64757	0.901267	minus H20	minus NO	54029	BTB/POZ domain and ankyrin repeat-containing protein COCH OS=Pisum sativum OX=3888 GN=COCH PE=2 SV=1	67857.6	62048.8	55770.3	41137.6	32787.1	47043.3	63609.7	57854.1	77840	63321.2	54191.9	52544.8
Q9SB89	3	1	22.9112	0.00937773	0.128296	1.40586	0.89587	minus H20	#NAME?	72337.7	DEAD-box ATP-dependent RNA helicase 27 OS=Arabidopsis thaliana OX=3702 GN=RH27 PE=2 SV=2	4259.77	4504.73	5315.66	4225.15	5104.38	4998.97	5866.05	7371.53	6557.2	5254.77	5632.27	5600.03
P17859	3	1	16.571	0.00954871	0.128296	1.17367	0.893921	minus NO	minus H20 e NO	47117	Alpha-amylase OS=Vigna mungo OX=3915 GN=AMY1,1 PE=2 SV=1	18231.5	17329.7	17015.2	19232.8	17712.5	18146.8	14896.3	16113.6	15956.1	14358.7	16460.8	16120.7
O65567	2	1	23.9436	0.00986164	0.130134	2.2834	0.890385	minus NO	minus H20 e NO	104393	Pentatricopeptide repeat-containing protein At4g30825_ chloroplastic OS=Arabidopsis thaliana OX=3702 GN=At4g30825 PE=2 SV=2	119348	105380	99062	239058	231658	186693	111410	166630	69791.9	101244	89962	96702.1
A2X9W8;Q6Z6G5	2	1	18.0278	0.0102234	0.132542	2.14139	0.886344	minus NO	#NAME?	27309.5	Cyclin-dependent kinase inhibitor 1 OS=Oryza sativa subsp, indica OX=39946 GN=KRP1 PE=3 SV=1	10886.3	10822.4	6483.35	16463.1	19050.4	24856.5	9118.22	14330.2	12426.3	15196.7	18119.3	17121
P09441	1	1	5.7853	0.0105449	0.134352	2.66488	0.882797	minus H20 e NO	minus H20	17487.7	Late embryogenesis abundant protein D-113 OS=Gossypium hirsutum OX=3635 PE=2 SV=2	2660.97	2520.43	1907.71	6051.85	2383.16	4088.16	1341.03	1272.45	2117.7	3490.76	4732.3	4384.98
P31541	35	2	324.59	0.0109935	0.137693	2.0451	0.877913	minus H20	minus NO	102956	ATP-dependent Clp protease ATP-binding subunit ClpA homolog CD4A_ chloroplastic OS=Solanum lycopersicum OX=4081 GN=CD4A PE=3 SV=1	4463.26	4600.29	3864.27	3851.56	2644.56	4206.25	9598	6502.92	5786.5	5064.77	4620.94	4330.09
Q9LU86	7	1	56.0473	0.0113553	0.139855	3.16232	0.874028	minus H20	#NAME?	23849.1	Peroxiredoxin Q_ chloroplastic OS=Arabidopsis thaliana OX=3702 GN=PRXQ PE=1 SV=1	564.688	511.882	307.65	437.799	608.758	857.193	1670.01	809.608	1897.72	950.365	1610.21	1345.49
B8AUI3;Q7FAS1	5	1	35.3842	0.0115479	0.139896	7.00541	0.871981	#NAME?	minus H20 e NO	40647	Peroxisomal (S)-2-hydroxy-acid oxidase GLO3 OS=Oryza sativa subsp, indica OX=39946 GN=GLO3 PE=3 SV=1	1050.21	1055.25	2412	587.903	924.149	397.057	186.598	219.348	702.092	319.879	211.373	113.6
Q8GWV5	7	4	58.1386	0.0119711	0.142299	1.9256	0.867531	minus H20	minus NO	84862.3	U-box domain-containing protein 3 OS=Arabidopsis thaliana OX=3702 GN=PUB3 PE=2 SV=2	33431.5	38959.2	26044.5	24108.4	27278.2	24164.1	58651.2	39464.2	47365.4	31661.3	47114.8	38451.4
P43222	21	1	384.435	0.0124146	0.142299	6.00871	0.862936	#NAME?	minus NO	46625.9	Ribulose bisphosphate carboxylase large chain (Fragment) OS=Acrostichum aureum OX=29594 GN=rbcL PE=3 SV=1	8246.49	11693	4004.45	2775.28	757.573	452.023	6025.89	3237.61	2450.63	6723.71	10313.5	5212.83
Q9FJH0;Q9LK99	1	1	5.2071	0.0125013	0.142299	1.19666	0.862047	#NAME?	minus H20 e NO	24390.5	Ras-related protein RABA1f OS=Arabidopsis thaliana OX=3702 GN=RABA1F PE=2 SV=1	33229.4	31191.4	29721.7	31828.2	32647.5	27920	25701.8	27542.5	27953.1	26346.6	27204.4	25120
P12628	3	1	22.3548	0.0126749	0.142299	2.86705	0.860273	minus H20	minus NO	65274.6	NADP-dependent malic enzyme OS=Phaseolus vulgaris OX=3885 GN=ME1 PE=2 SV=1	2719.53	1348.56	2455.16	804.622	765.22	1469.61	3742.24	2751.4	2220.62	1659.28	1621.8	1289.74
Q5Z974	19	4	127.513	0.0127092	0.142299	1.70824	0.859924	minus NO	minus H20 e NO	72931.4	ATP-dependent zinc metalloprotease FTSH 1_ chloroplastic OS=Oryza sativa subsp, japonica OX=39947 GN=FTSH1 PE=2 SV=1	37309.5	36306	30108.2	37914	60160	57079.4	40642.9	51062.4	41862.2	29487.4	29647.8	31691.4
Q94IR2	4	2	27.7601	0.0131893	0.145471	1.18043	0.855078	minus NO	minus H20 e NO	61271	Carotenoid 9_10(9'_10')-cleavage dioxygenase 1 OS=Phaseolus vulgaris OX=3885 GN=CCD1 PE=1 SV=1	58864.9	55365.4	62257.2	60755.3	60377.8	66326.4	57075.5	55993.7	58366.2	53038.2	54988.9	50778.4
P29306	2	1	14.5722	0.0138546	0.150562	1.62433	0.848495	minus H20 e NO	#NAME?	6705.29	14-3-3-like protein (Fragment) OS=Zea mays OX=4577 PE=2 SV=1	19318.9	17206.2	15865.6	19332.7	17523.6	17839.6	28162	20956.4	30535.2	21980.7	34819.7	28299.2
P07179;P22433;P26575;P26576;P26577;P69249;P69250	3	1	32.3628	0.0147434	0.157899	1.49484	0.839928	minus NO	minus H20	20506.3	Ribulose bisphosphate carboxylase small chain 2A_ chloroplastic OS=Solanum lycopersicum OX=4081 GN=RBCS-2A PE=2 SV=2	33598.7	37003.7	34445.7	47274.8	37778.5	36446.6	27274.4	24184.4	29820.6	32600.9	40974.6	44648
P38463	2	1	11.5767	0.0155665	0.162416	2.54576	0.832218	minus NO	minus H20	18960.7	Uncharacterized mitochondrial protein ymf20 OS=Marchantia polymorpha OX=3197 GN=YMF20 PE=4 SV=1	2810.2	1843.27	1032.24	2901.31	3050.95	2844.35	1296.39	987.177	1171.82	1506.92	1620.16	1753.58
Q39010	2	1	10.8473	0.0156333	0.162416	2.24662	0.831601	minus NO	minus H20	47025	Shaggy-related protein kinase zeta OS=Arabidopsis thaliana OX=3702 GN=ASK6 PE=1 SV=2	24951.7	19878.6	20949.6	24265.3	19146.8	27464.1	5717.58	10105.6	15724.8	21297.9	21565.8	18529.3
Q338B9	2	1	10.7575	0.0158246	0.162416	3.84276	0.829843	minus NO	#NAME?	56970.6	Histone acetyltransferase GCN5 OS=Oryza sativa subsp, japonica OX=39947 GN=GCN5 PE=2 SV=1	314.911	228.36	209.53	595.538	939.693	1357.61	180.586	482.59	127.303	369.675	219.59	167.999
B9GDE5	2	2	9.9508	0.01656	0.167636	1.26015	0.823184	minus H20 e NO	#NAME?	161364	ABC transporter G family member 50 OS=Oryza sativa subsp, japonica OX=39947 GN=ABCG50 PE=2 SV=2	48287	49501.1	49305	45945.9	53815.6	55646.4	50901.2	51910.3	58626.5	62811.1	58687.4	63860.4
Q9LIS1	2	1	12.2551	0.0171446	0.168357	4.27671	0.818002	minus H20 e NO	minus NO	46942.5	Protein ECERIFERUM 26-like OS=Arabidopsis thaliana OX=3702 GN=CER26L PE=2 SV=1	1440.36	1820.76	3678.24	1432.28	414.98	614.167	2798.92	2019.12	2058.47	4433.69	4005.65	2087.48
B3H4K7	3	2	16.3075	0.0171665	0.168357	1.37068	0.81781	minus H20	#NAME?	67609.2	Proton pump-interactor 2 OS=Arabidopsis thaliana OX=3702 GN=PPI2 PE=2 SV=1	8045.67	8043.94	8948.12	10087.8	12303.1	11224.9	10508.8	12593.5	11216.4	9111.39	9719.19	11739.3
A9LYA5;Q3V530	5	1	37.8044	0.0173183	0.168357	Infinity	0.816481	minus H20 e NO	minus H20	27093.7	NAD(P)H-quinone oxidoreductase subunit K_ chloroplastic OS=Acorus americanus OX=263995 GN=ndhK PE=3 SV=1	31.452	73.0792	21.0511	323.002	35.6956	0	0	0	0	356.269	66.068	284.847
Q8S8V9	1	1	10.5784	0.0175425	0.168357	2.14487	0.814529	minus H20	minus NO	38982.9	DNA-directed RNA polymerase subunit alpha OS=Atropa belladonna OX=33113 GN=rpoA PE=3 SV=1	62548.3	69332.9	76408.3	28143.1	42370.8	50376	90030.2	62625	106638	57685.8	85758.8	68081.2
P25413;P25414	35	1	591.462	0.0178583	0.168634	1.43286	0.811804	minus NO	#NAME?	47528.8	Ribulose bisphosphate carboxylase large chain (Fragment) OS=Aegilops crassa OX=4481 GN=rbcL PE=3 SV=1	23601.6	26553.6	23026.1	34347.8	40642.4	29868.2	29084.2	25940	23651.4	27404.2	27744.2	31339.5
Q08277	20	3	167.997	0.0183655	0.168634	1.37564	0.807482	minus H20 e NO	#NAME?	82175.9	Heat shock protein 82 OS=Zea mays OX=4577 GN=HSP82 PE=3 SV=1	1034.99	951.463	939.463	1314.34	1142.9	1067.59	1255.55	1171.21	1226.98	1405.11	1479.2	1140.69
Q9FT97	4	3	24.0171	0.018738	0.168634	1.82834	0.804351	minus NO	minus H20	46108.8	Alpha-galactosidase 1 OS=Arabidopsis thaliana OX=3702 GN=AGAL1 PE=2 SV=1	3623.3	2724.67	2484.94	4376.49	3927.78	3395.37	2069.62	1771.77	2557.65	2300.61	2149.47	3176.51
P12360	7	6	73.7996	0.0189076	0.168634	6.53078	0.802937	minus H20	minus NO	26802.8	Chlorophyll a-b binding protein 6A_ chloroplastic OS=Solanum lycopersicum OX=4081 GN=CAB6A PE=2 SV=1	14811.8	27730.1	59677.2	10429.7	6861.86	3570.28	52623.8	62417.4	21202.7	14018.4	34525.3	24249.6
Q9LS26	4	2	21.0175	0.0191024	0.168634	1.42709	0.801323	minus NO	minus H20 e NO	55485.9	Serine/threonine-protein kinase BSK2 OS=Arabidopsis thaliana OX=3702 GN=BSK2 PE=1 SV=1	27589	27250.7	34762	34393.9	40458.2	33672.1	25747.8	30869.4	24307.5	23630	26004.7	26411.3
P27774;P85112	9	1	72.9132	0.0193075	0.168634	1.24577	0.799632	minus NO	minus H20	44513.6	Phosphoribulokinase_ chloroplastic OS=Mesembryanthemum crystallinum OX=3544 PE=2 SV=1	17774.3	19230	17657.5	21652.4	20944.5	21980.4	16518.2	16724.2	18594.8	17627.6	20762.1	21740.1
Q10MQ2	2	1	16.3701	0.0193172	0.168634	2.0159	0.799553	minus H20	minus NO	50256.9	Probable LL-diaminopimelate aminotransferase_ chloroplastic OS=Oryza sativa subsp, japonica OX=39947 GN=AGD2 PE=2 SV=1	3589.71	4412.2	3133.46	2359.71	3796.31	4147.28	6546	7039.15	7185.29	4005.57	7326.43	4666.32
O22141	3	3	16.576	0.0194255	0.168634	1.27668	0.798665	minus H20	minus NO	48706.9	UDP-glucuronate 4-epimerase 4 OS=Arabidopsis thaliana OX=3702 GN=GAE4 PE=1 SV=1	21701.5	19625.8	17465.1	17728.7	20103.8	19987	25057.9	23912.8	24846.2	17465.7	20925.6	20694.6
A9LYA9;Q3V526	35	1	609.979	0.0197118	0.168634	Infinity	0.796331	minus NO	minus H20	53949.2	Ribulose bisphosphate carboxylase large chain OS=Acorus americanus OX=263995 GN=rbcL PE=3 SV=1	0	0	72.347	215.067	28.9062	23.3955	0	0	0	0	0	0
Q43052	1	1	5.3149	0.0200326	0.168634	1.22313	0.79374	minus NO	#NAME?	78212	Phenylalanine ammonia-lyase G2B OS=Populus kitakamiensis OX=34292 GN=PALG2B PE=3 SV=1	14589.3	13532.5	15800.4	18618.2	18195.1	16909.4	16706.8	17323.8	15761.9	15278.9	16657	17075.5
A8W3J1;Q8MBG4;Q8MBG5	16	1	174.251	0.0200815	0.168634	1.30577	0.793347	minus NO	minus H20	54140.2	ATP synthase subunit beta_ plastid OS=Cuscuta obtusiflora OX=437280 GN=atpB PE=3 SV=1	25801	23444.3	28089.1	28204.8	22868.4	30747.3	20978	22036.3	19646.6	20571.5	22256.9	20155
P31927	16	2	108.116	0.0211855	0.172919	3.28617	0.784628	minus H20 e NO	minus NO	119374	Sucrose-phosphate synthase OS=Zea mays OX=4577 GN=SPS PE=1 SV=1	2457.29	3278.37	1767.16	3546.89	1893.82	1945.23	5146.34	2033.89	5956.97	6603.2	6489.59	11178.6
R9WTS6	3	1	16.1578	0.0216208	0.172919	2.68085	0.781266	minus H20 e NO	minus NO	102753	Lipoxygenase 1_ chloroplastic OS=Tanacetum cinerariifolium OX=118510 GN=LOX1 PE=1 SV=1	6596.85	12722.5	5122.82	6429.48	3556.49	4442.08	8758.92	8787.22	8941.36	10054.8	15713.6	12911.1
Q5MBR5	1	1	6.1871	0.0217079	0.172919	2.79089	0.780598	minus NO	minus H20	66107.6	9-cis-epoxycarotenoid dioxygenase NCED3_ chloroplastic OS=Oryza sativa subsp, japonica OX=39947 GN=NCED3 PE=2 SV=1	7778.23	4809.86	3040.99	9554.92	6259.74	10225.9	3296.46	4021.15	2012.98	4025.96	3062.12	3730.21
O49849	4	1	22.9874	0.0217421	0.172919	1.90784	0.780337	minus NO	#NAME?	44735.2	Aminomethyltransferase_ mitochondrial OS=Flaveria anomala OX=35877 GN=GDCST PE=3 SV=1	67464.8	77416.5	40343.1	102052	127924	123402	78136.6	80341.6	65777.6	65941.6	88346.1	81710.5
Q9XF97	6	4	57.5757	0.0217619	0.172919	1.38444	0.780186	minus NO	minus H20	44926	60S ribosomal protein L4 OS=Prunus armeniaca OX=36596 GN=RPL4 PE=2 SV=1	24663.2	20183.8	20931.4	25162.7	35524.2	28554.7	20566	20909.4	22985.2	23260.2	22289.8	21733.7
P09043	21	3	300.156	0.0226149	0.177786	2.279	0.773743	#NAME?	minus H20	42147.8	Glyceraldehyde-3-phosphate dehydrogenase A_ chloroplastic (Fragment) OS=Nicotiana tabacum OX=4097 GN=GAPA PE=2 SV=1	1083.36	1143.98	1897.89	1473.3	873.839	923.684	685.328	698.337	426.443	1055.39	1363.84	1092.43
Q42908	11	4	61.0884	0.0233002	0.179807	1.34985	0.768678	minus H20	#NAME?	61354.6	2_3-bisphosphoglycerate-independent phosphoglycerate mutase OS=Mesembryanthemum crystallinum OX=3544 GN=PGM1 PE=2 SV=1	55977.4	53706.2	45552.1	59003.8	68087.9	61967.3	64095.7	79644.3	65804.6	60033.9	67396.5	66209.6
Q9ZW21	3	3	23.5	0.0233586	0.179807	2.02719	0.768251	minus H20	minus NO	41266.7	Probable protein phosphatase 2C 24 OS=Arabidopsis thaliana OX=3702 GN=At2g29380 PE=2 SV=1	10265.2	9458.23	10476.3	4350.29	10001.9	7326.09	12530.6	15046.3	16369.1	8264.52	10145.8	9423.42
O03067;O03064	14	1	141.331	0.0237898	0.18085	13.2909	0.765117	minus NO	minus H20	50968.1	ATP synthase subunit beta_ chloroplastic (Fragment) OS=Dicksonia antarctica OX=3271 GN=atpB PE=3 SV=2	144.013	192.09	244.925	431.282	295.717	30.8039	55.4637	0.935555	0.617409	197.28	86.5448	326.349
Q9STM6	1	1	11.6728	0.0239836	0.18085	1.69716	0.763721	minus NO	minus H20 e NO	42577.3	GDSL esterase/lipase At3g48460 OS=Arabidopsis thaliana OX=3702 GN=At3g48460 PE=2 SV=1	96788	105527	96028.3	93956.5	126839	108041	69630.2	100836	52055.5	66909.4	66588.2	60259.4
A0A342	32	3	376.213	0.0245625	0.181725	1.26883	0.759594	minus NO	#NAME?	53723.7	ATP synthase subunit beta_ chloroplastic OS=Coffea arabica OX=13443 GN=atpB PE=3 SV=1	7799.99	7448.66	6093.83	8152.75	10118	8809.25	8620.27	8974.47	8956.35	8923.02	8814.68	9176.85
A2Y053;Q0DKY4;O22338;P31155;P49612;P24260;Q4LB23;Q9FPL6;P50299;Q9SJL8	12	2	102.174	0.0245915	0.181725	1.38123	0.759388	minus NO	minus H20	43676.3	S-adenosylmethionine synthase 1 OS=Oryza sativa subsp, indica OX=39946 GN=SAM1 PE=2 SV=2	12611.9	14126.7	16342.9	18513	20765.2	16293.9	15041.7	12021.2	13170.9	14301.8	14154.9	12763.1
Q9FKN7	2	1	10.4458	0.0249662	0.182668	2.784	0.756753	minus NO	minus H20	187932	Protein DA1-related 4 OS=Arabidopsis thaliana OX=3702 GN=DAR4 PE=1 SV=2	6667.2	3842.71	8037.33	12735.5	8879.31	7343.01	4634.34	2000.89	3766.27	6023.42	6272.89	6926.15
Q69GY7	3	1	25.2511	0.0265382	0.182989	1.65956	0.745975	minus H20	minus NO	24609	Cytochrome b6-f complex iron-sulfur subunit_ chloroplastic OS=Solanum tuberosum OX=4113 GN=petC PE=2 SV=1	1937.09	1588.39	1651.01	1340.36	979.985	1048.66	1323.19	2159.32	2108.57	1412.17	1321.47	1366.42
O82647;A2Y5L9;Q0DHF6;P51851;Q05326;Q9FFT4;Q9M039;Q9M040	5	2	27.3641	0.0266494	0.182989	3.62459	0.745229	minus NO	minus H20	67296	Pyruvate decarboxylase 1 OS=Arabidopsis thaliana OX=3702 GN=PDC1 PE=2 SV=1	4234.7	1607.58	1980.35	5545.15	1719.52	4397.68	906.903	1391.65	919.007	3103.24	3379.79	3873.55
Q43058	1	1	5.0216	0.0268191	0.182989	1.60858	0.744095	minus NO	minus H20	46719.5	Delta-aminolevulinic acid dehydratase_ chloroplastic OS=Physcomitrella patens subsp, patens OX=3218 GN=HEMB PE=2 SV=2	65368.3	59332	45560.6	77427.3	50545.3	70894	41286	38827.8	43514.9	48272.8	43075.1	48735.6
B1A944	1	1	5.9538	0.0269386	0.182989	2.62806	0.7433	minus NO	minus H20	56892.3	Acetyl-coenzyme A carboxylase carboxyl transferase subunit beta_ chloroplastic OS=Carica papaya OX=3649 GN=accD PE=3 SV=1	15048.5	17291.2	21992.5	43496.2	30160.8	16426.5	10797.3	13733.9	9746.25	13606.2	14806.4	17161.1
Q9FX86	4	2	28.6346	0.0269884	0.182989	4.191	0.742969	minus NO	#NAME?	68372.1	CDPK-related kinase 8 OS=Arabidopsis thaliana OX=3702 GN=CRK8 PE=2 SV=1	17529.8	6063.7	17815.1	104383	34256	34904.1	17124.9	18422.1	18652.5	23648.1	33911.9	40641.4
Q9AXQ3;P56333;P80639	9	1	73.3349	0.0270579	0.182989	2.03723	0.742507	minus H20	#NAME?	17744.8	Eukaryotic translation initiation factor 5A-4 OS=Solanum lycopersicum OX=4081 PE=2 SV=1	45197.5	35832.4	38443.4	47631	48032.2	40769.1	90880.8	104816	47697.2	43131.9	46905.4	40102.1
Q9SIB9	12	2	91.0296	0.0271848	0.182989	1.43686	0.741668	minus H20	#NAME?	108829	Aconitate hydratase 3_ mitochondrial OS=Arabidopsis thaliana OX=3702 GN=ACO3 PE=1 SV=2	8418.44	9178.71	7938.58	8909.42	10045.6	9741.54	10568.6	11541.3	14581.3	10160	10622.7	13441.9
Q9FFA5	1	1	5.2272	0.0274998	0.182989	8.45591	0.739594	minus H20 e NO	minus H20	22565.9	Remorin 1,4 OS=Arabidopsis thaliana OX=3702 GN=REM1,4 PE=2 SV=1	189.873	1743.67	450.053	652.717	1771.68	515.222	255.26	124.162	334.178	2084.5	1755.02	2194.61
P49079	2	1	11.6164	0.0275641	0.182989	4.51847	0.739173	#NAME?	minus NO	101077	Bifunctional aspartokinase/homoserine dehydrogenase 1_ chloroplastic OS=Zea mays OX=4577 GN=AKHSDH1 PE=2 SV=1	1962.48	2551.39	8076.05	977.632	947.103	861.592	2264	2750.82	3250.4	1243.46	2717.88	1576.56
A6YG64	8	2	92.5306	0.0280603	0.182989	1.32243	0.735946	minus H20 e NO	minus H20	54660.4	ATP synthase subunit alpha_ chloroplastic OS=Pleurastrum terricola OX=34116 GN=atpA PE=3 SV=1	53525.5	41704.9	42532.8	56226.3	46166.6	55234.6	41059.7	39515.2	44137.9	55875.8	51376.4	57672.3
P55310	10	1	88.8887	0.028249	0.182989	4.97466	0.734729	minus H20	minus H20 e NO	57113.5	Catalase OS=Secale cereale OX=4550 PE=2 SV=1	690.58	663.325	719.535	521.194	787.969	664.349	3272.6	4264.86	750.744	533.37	541.186	591.528
A9XLE2	1	1	6.1219	0.0287295	0.182989	1.87149	0.731657	minus H20 e NO	minus NO	55043.8	Adenylosuccinate synthetase 2_ chloroplastic OS=Capsicum frutescens OX=4073 GN=PURA2 PE=3 SV=1	4844.45	4536.9	2412.35	2167.58	2703.1	2234.7	3700.58	3928.73	4955	4312.03	4777.55	4208.05
Q9FMX7	1	1	6.5165	0.0287637	0.182989	15.6315	0.731439	minus H20	minus H20 e NO	22546.5	Nicotinamidase 2 OS=Arabidopsis thaliana OX=3702 GN=NIC2 PE=1 SV=1	303.458	1344.91	205.773	114.848	180.175	21.0708	1957.68	458.954	267.838	83.3948	57.3023	31.037
A0A060KY90	7	4	44.4964	0.0290075	0.182989	1.43933	0.729895	minus NO	#NAME?	69802.9	Transcription factor MYC1 OS=Solanum lycopersicum OX=4081 GN=MYC1 PE=1 SV=1	21052.2	22780.3	20687.5	36225.1	32513.3	24127.1	20333	22787.8	21747.7	23271.5	21953	27377.6
Q43822	4	1	28.5188	0.0291945	0.182989	3.79985	0.728717	minus NO	minus H20	51039.5	Glycerol-3-phosphate acyltransferase_ chloroplastic OS=Phaseolus vulgaris OX=3885 GN=PLSB PE=2 SV=1	699.314	197.915	445.279	843.939	343.642	481.925	70.3862	239.423	129.552	426.22	573.169	537.479
Q39891	1	1	5.3073	0.0292647	0.182989	1.52941	0.728276	minus NO	#NAME?	62092.9	Probable 2-isopropylmalate synthase OS=Glycine max OX=3847 GN=GMN56 PE=2 SV=1	12283.9	12232.6	10195.2	17840.2	15234.1	20014.2	10522.7	14203.9	12926.3	11010	14565.9	14587.8
Q6Y9P5	1	1	6.4057	0.0299412	0.182989	1.4838	0.724066	#NAME?	minus H20 e NO	68207.1	Coronatine-insensitive protein homolog 1a OS=Oryza sativa subsp, japonica OX=39947 GN=COI1A PE=1 SV=1	65833.7	64088.3	96571.7	60033.8	77987.4	63398.5	47473.5	49688.3	58444.2	51579.3	50554.2	50510.5
Q9SJ32	1	1	4.8336	0.0299469	0.182989	14.8552	0.724031	minus H20 e NO	minus H20	51238.4	Putative F-box/FBD/LRR-repeat protein At2g05300 OS=Arabidopsis thaliana OX=3702 GN=At2g05300 PE=5 SV=2	1178.03	1487.82	829.169	71.3828	146.143	75.7455	33.0592	236.272	0	759.519	2292.07	949.404
O82018;Q41420;Q7DMP0	7	1	48.1068	0.0300807	0.182989	9.58394	0.723206	minus H20	minus H20 e NO	16908.8	Calmodulin OS=Mougeotia scalaris OX=13158 PE=2 SV=3	3155.47	3243.98	3581.9	4950.59	6700.1	3673.19	67654.4	14839.1	5962.15	2865.93	2800.98	3562.66
Q109G2	2	1	14.3598	0.0301194	0.182989	1.94721	0.722968	minus H20	minus NO	58520.2	DEAD-box ATP-dependent RNA helicase 12 OS=Oryza sativa subsp, japonica OX=39947 GN=Os10g0503700 PE=2 SV=2	22972.1	20776.7	29013.5	23478.4	23827.3	18886.9	27718.2	55286.7	45885.9	31105.7	30327.5	42904.4
Q96418	2	1	11.7262	0.0303299	0.182989	16.3042	0.721677	minus H20	minus NO	57179.6	Flavonoid 3'_5'-hydroxylase OS=Eustoma exaltatum subsp, russellianum OX=52518 GN=CYP75A5 PE=2 SV=1	258.383	1881.8	1322.17	65.1665	167.773	64.8462	2966.41	275.317	1613.44	463.695	2041.49	1218.11
O22340	2	1	11.1954	0.0306012	0.182989	1.35374	0.720023	minus NO	#NAME?	73991.2	Limonene synthase_ chloroplastic OS=Abies grandis OX=46611 GN=ag10 PE=1 SV=1	120413	114435	91067.6	166772	131459	142974	122136	115807	122590	125908	120619	126025
O82191	3	1	25.1418	0.0309246	0.182989	1.43692	0.718065	#NAME?	minus H20	64563.9	NADP-dependent malic enzyme 1 OS=Arabidopsis thaliana OX=3702 GN=NADP-ME1 PE=1 SV=1	819.402	899.363	760.935	787.62	855.537	788.872	436.669	722.66	566.378	727.666	649.932	682.859
Q9XER8	3	1	23.5109	0.0309555	0.182989	9.70064	0.717879	minus H20 e NO	#NAME?	23513.4	Ras-related protein Rab7 OS=Gossypium hirsutum OX=3635 GN=RAB7 PE=2 SV=1	244.203	1201.85	228.467	4791.85	3042.33	1109.7	1498.06	728.997	3143.19	2447.3	3557.28	10239.3
P41377	14	1	115.968	0.0314001	0.182989	34.3759	0.715213	minus NO	#NAME?	47104.8	Eukaryotic initiation factor 4A-2 OS=Arabidopsis thaliana OX=3702 GN=TIF4A-2 PE=1 SV=1	0.0191013	86.0538	3.52477	523.855	2232.26	323.889	91.0185	275.888	180.326	429.652	32.6517	674.601
Q40392	4	3	22.4767	0.0314484	0.182989	1.48202	0.714925	minus NO	minus H20	132912	TMV resistance protein N OS=Nicotiana glutinosa OX=35889 GN=N PE=1 SV=1	111103	87930.3	89118.4	97715.7	79033.8	115428	58448.1	64538.5	74161.7	52081.9	78693.4	71258.7
Q9LXL5	1	1	10.1714	0.0324422	0.187297	6.97966	0.709072	minus H20 e NO	minus NO	93573.1	Sucrose synthase 4 OS=Arabidopsis thaliana OX=3702 GN=SUS4 PE=1 SV=1	58305.9	15596.5	7347.87	16522	3576.15	36882.1	123694	37796.7	124070	176570	123998	97134.5
P27322;P16121	26	1	367.949	0.032784	0.187795	1.83325	0.70709	#NAME?	minus H20	71106.4	Heat shock cognate 70 kDa protein 2 OS=Solanum lycopersicum OX=4081 GN=HSC-2 PE=2 SV=1	1337.81	964.338	751.375	1080.6	790.24	829.803	435.924	562.633	667.073	767.091	976.604	940.089
A1E9S3;Q6ENW4;Q6L399;P0C356;P0C357;P0C358;Q6ENH5;A1E9J0;A1EA07;P04967;P58386;Q06GZ8;Q0G9M0;Q2PMU2;Q49KZ9;Q9MTN7;A0A334;A0ZZ34;A4GYQ9;A6MM35;A6MMC1;A6MMK6;A6MMU3;P06512;P58385;Q06RD2;Q09FW2;Q09X18;Q0ZJ21;Q14FF8;Q2L903;Q3V535;Q06FW4;Q09MH9;Q27S51;Q2MIA1;Q2MII8;Q4VZN4;Q70Y04;Q7YJX3;Q8S8X5;Q0G9W3;Q33332;Q68S07;P09144;P36492;Q1KVS5;Q20EW7;P56342;Q06SF0	12	1	138.185	0.0331916	0.187795	1299.19	0.704746	minus H20	minus H20 e NO	82684.5	Photosystem I P700 chlorophyll a apoprotein A2 OS=Sorghum bicolor OX=4558 GN=psaB PE=3 SV=1	10.8465	33.5093	703.863	2.77639	25.3609	10.7411	5200.29	8314.37	23.1092	10.4202	0	0
P31183	27	1	434.908	0.0335351	0.187795	1.77301	0.702787	#NAME?	minus H20	50689.5	Ribulose bisphosphate carboxylase large chain (Fragment) OS=Corynocarpus laevigatus OX=4312 GN=rbcL PE=3 SV=2	22336.7	18729.1	23438.1	19276.9	14007.5	16691.3	7867.95	16679.2	11833.8	18449.5	19720.6	21346.5
Q2QTL0	3	1	17.1257	0.033545	0.187795	7.10444	0.702731	minus NO	minus H20	77538.8	Quinolinate synthase_ chloroplastic OS=Oryza sativa subsp, japonica OX=39947 GN=Os12g0290150 PE=3 SV=2	595.897	294.744	207.279	620.536	156.436	692.959	38.4043	9.85527	158.644	563.924	478.925	211.146
O65420	1	1	5.6054	0.0339577	0.188676	2.41946	0.700398	minus H20 e NO	minus NO	81184	B3 domain-containing transcription factor VAL3 OS=Arabidopsis thaliana OX=3702 GN=VAL3 PE=4 SV=3	49941.4	47719.3	37812.5	33180.7	71978.9	22995.9	58447.6	84964.1	124160	85413.4	88724.9	135929
P37228	6	3	35.4452	0.0345765	0.190222	1.27482	0.696939	minus NO	minus H20	37850.8	Malate dehydrogenase_ glyoxysomal OS=Glycine max OX=3847 PE=2 SV=2	184375	153148	162197	203844	202621	225574	157969	191107	146710	186087	173324	172751
Q9FM01	3	2	16.9001	0.0347508	0.190222	1.52326	0.695974	minus NO	#NAME?	53667.4	UDP-glucose 6-dehydrogenase 4 OS=Arabidopsis thaliana OX=3702 GN=UGD4 PE=1 SV=1	41165	33319	30013.7	49670.1	63619.5	45887.4	51029.5	34469.3	39601.7	53704.3	50511.7	48386.2
Q0P3M7	10	1	71.2375	0.0358115	0.192034	18.9481	0.690175	minus NO	minus H20	44497.7	Elongation factor Tu_ chloroplastic OS=Ostreococcus tauri OX=70448 GN=tufA PE=3 SV=1	206.507	63.9693	31.6876	53.6934	59.3682	229.873	0	0	18.0987	33.7381	21.3552	0.967143
Q84W55	7	5	55.1581	0.0358495	0.192034	1.64175	0.68997	minus H20	minus NO	122909	Type II inositol polyphosphate 5-phosphatase 15 OS=Arabidopsis thaliana OX=3702 GN=IP5P15 PE=1 SV=2	42305.5	52398.4	65145	37783.9	43203.5	48610.4	66009.7	77847.2	68910.4	45083.3	66365.6	57222.8
Q8RYC2	10	2	104.322	0.0358613	0.192034	1.4227	0.689906	minus NO	#NAME?	42402.4	Putative actin-5 OS=Arabidopsis thaliana OX=3702 GN=ACT5 PE=5 SV=1	125564	158753	166794	165088	249312	227394	154222	173190	166469	195164	213059	219723
O65349	3	1	40.3412	0.0362393	0.192662	1.94128	0.687874	#NAME?	minus H20 e NO	21427.5	Ribulose bisphosphate carboxylase small chain_ chloroplastic OS=Capsicum annuum OX=4072 GN=RBCS PE=2 SV=1	9844.63	8707.54	4682.55	5272.48	3907.45	4394.38	5311.83	6507.54	7603.14	4137.04	3748.41	4083.29
P59271;B9DHA6;P0C030;P0C031;P0C073;P0CG85;P0CG86;P0CG87;P0CH04;P0CH05;P0CH10;P0CH11;P0CH32;P0CH33;P0CH34;P0CH35;P27923;P49636;P51423;P51431;P59232;P59233;P62980;P62981;P69309;P69310;P69313;P69317;P69322;P69325;P69326;Q1EC66;Q3E7T8;Q42202;Q58G87;Q8H159;Q8RUC6;Q9ARZ9;Q9SHE7;P0C032;P0CG83;P0CG84;P69315	10	4	88.1702	0.0367039	0.193738	1.341	0.685398	minus H20	minus NO	17899.7	Ubiquitin-40S ribosomal protein S27a-1 OS=Arabidopsis thaliana OX=3702 GN=RPS27AA PE=2 SV=2	6566.84	4976.05	5170.33	4218.37	4455.94	5179.53	6259.32	6467.24	5851.39	5721.38	5401.89	5221.9
A0A2R6QXF8	2	1	12.443	0.0375768	0.196912	2.12497	0.680812	minus NO	minus H20	51671.4	Cyanidin 3-O-galactoside 2''-O-xylosyltransferase FGGT1 OS=Actinidia chinensis var, chinensis OX=1590841 GN=F3GGT1 PE=1 SV=2	73937.6	74848.3	36473.8	142046	92285.6	100092	65021.8	51042.3	41314.2	73258.6	68734.4	60583.6
O64600	1	1	5.4813	0.0379633	0.196912	1.91445	0.678808	minus NO	minus H20 e NO	19704.9	F-box protein At1g70360 OS=Arabidopsis thaliana OX=3702 GN=At1g70360 PE=2 SV=1	18209.4	21077.8	12925.8	32328	31698.5	22432.6	19558.7	22905.6	12664.5	16161.1	14791.6	14208.6
P49608	18	6	149.956	0.0382923	0.196912	1.393	0.677115	minus NO	#NAME?	98632.1	Aconitate hydratase_ cytoplasmic OS=Cucurbita maxima OX=3661 PE=2 SV=1	68894.6	57115.5	49946.8	88175.9	80268.7	76664.1	75955.3	90512.2	67202.9	70725.4	71693.1	80854.2
P29308	7	1	62.6254	0.0385215	0.196912	2.02435	0.675941	minus H20	#NAME?	24844.9	14-3-3-like protein (Fragment) OS=Spinacia oleracea OX=3562 PE=2 SV=1	3709.87	4649.7	2414.1	3510.86	4707.99	5708.4	7053.04	6585.37	8171.28	3871.68	5419.65	6315.53
Q39102	14	1	92.8619	0.0386377	0.196912	1.66822	0.675349	minus NO	#NAME?	76930.5	ATP-dependent zinc metalloprotease FTSH 1_ chloroplastic OS=Arabidopsis thaliana OX=3702 GN=FTSH1 PE=1 SV=2	597.452	490.97	321.586	974.714	750.964	626.523	558.441	466.019	422.459	780.753	654.106	640.798
Q9ZT91	9	6	50.8294	0.0389643	0.196933	1.28754	0.673691	#NAME?	minus H20 e NO	49638	Elongation factor Tu_ mitochondrial OS=Arabidopsis thaliana OX=3702 GN=TUFA PE=1 SV=1	81143.2	74180.5	67074	65091.5	59047.3	59378.8	55870.8	69587.5	68937.8	56305.6	55309.2	61116.4
O80358	1	1	11.1888	0.0396557	0.196933	1.22249	0.670217	#NAME?	minus H20	43308.1	Formamidopyrimidine-DNA glycosylase OS=Arabidopsis thaliana OX=3702 GN=FPG1 PE=1 SV=1	34658	32366	35884.9	30323.6	31758.5	36600.3	25213.1	28491.7	30474.6	27719.8	29861.8	30387.7
Q9LZT5	1	1	6.0513	0.040197	0.196933	9.23126	0.667531	minus NO	#NAME?	29129.1	Expansin-like A3 OS=Arabidopsis thaliana OX=3702 GN=EXLA3 PE=2 SV=1	5865.16	7096.54	4551.25	8736.93	63337.9	89591.8	9010.51	9310.33	5329.12	11772.3	9688.93	6059.24
Q42713	3	3	16.5818	0.0402064	0.196933	2.03303	0.667484	minus NO	#NAME?	51176.9	Glycerol-3-phosphate acyltransferase_ chloroplastic OS=Carthamus tinctorius OX=4222 PE=2 SV=1	12562.3	12397.6	5424.93	20482.8	24502.1	16788.5	11799.3	13000.5	12911	14629	14575.5	18091.9
Q9FKW6	9	1	83.4794	0.0402374	0.196933	1.52032	0.667331	minus NO	minus H20	40668.7	Ferredoxin--NADP reductase_ leaf isozyme 1_ chloroplastic OS=Arabidopsis thaliana OX=3702 GN=LFNR1 PE=1 SV=1	925.769	911.1	732.046	1091.58	738.649	1084.7	634.385	665.2	617.73	691.206	846.629	766.904
Q69RJ0	31	11	206.164	0.0402406	0.196933	1.69642	0.667315	minus NO	minus H20	176470	Ferredoxin-dependent glutamate synthase_ chloroplastic OS=Oryza sativa subsp, japonica OX=39947 GN=GLU PE=2 SV=2	46295	27305.3	25651.3	52953.4	41585.8	49262.3	24346.4	24839.6	35581.6	44636.8	41136.5	42106.9
O23654	23	2	201.17	0.0411718	0.200164	4.24337	0.662765	minus H20	minus NO	69154.8	V-type proton ATPase catalytic subunit A OS=Arabidopsis thaliana OX=3702 GN=VHA-A PE=1 SV=1	8493.33	9004.4	2218.53	2285.37	3942.48	7977.09	13422	29157.1	17697.7	8045.72	11686.7	8703.92
P29685;P43395	26	2	325.878	0.0417803	0.201028	1.33243	0.659836	minus NO	#NAME?	60372.7	ATP synthase subunit beta_ mitochondrial OS=Hevea brasiliensis OX=3981 GN=ATPB PE=2 SV=1	23015.3	18162.3	21091.5	25304.5	27994.2	29670.3	25589	23160.8	21715.3	20700.6	25302.3	24094.4
Q9LPZ3	2	2	15.6618	0.0418936	0.201028	1.85099	0.659295	#NAME?	minus H20	96946	G-type lectin S-receptor-like serine/threonine-protein kinase At1g11410 OS=Arabidopsis thaliana OX=3702 GN=At1g11410 PE=3 SV=3	85161.1	49435.3	67859.6	48792.6	55404	91516.9	33179.1	30070.5	46127.5	34385.1	48071.4	37813
A0AT30	1	1	6.429	0.0423764	0.20148	2.31072	0.657001	minus H20 e NO	minus H20	12422.3	Non-specific lipid-transfer protein 3 OS=Lens culinaris OX=3864 PE=3 SV=1	4261.61	2067.24	3494.68	7668.62	7429.13	3821.69	3329.16	1694.1	3505.66	6556.94	4793.23	8357.78
Q9M9Q6	2	2	11.8555	0.042533	0.20148	3.18896	0.656261	minus NO	minus H20	49393.4	Serine carboxypeptidase-like 50 OS=Arabidopsis thaliana OX=3702 GN=SCPL50 PE=2 SV=1	998.693	1214.56	1896.19	4729.45	3343.72	2347.48	406.063	1824.78	1036.88	1714.31	1772.9	1486.92
Q9XH75	2	1	18.3484	0.0433568	0.203245	1.62951	0.652407	minus NO	minus H20	28288.8	Sec-independent protein translocase protein TATB_ chloroplastic OS=Arabidopsis thaliana OX=3702 GN=TATB PE=1 SV=1	60970.7	86523.3	61277.2	107640	92734.8	71902.7	53166.3	47053.1	66872.3	78721.4	75228.4	95192
O04019	9	4	63.174	0.0435217	0.203245	1.32877	0.651642	minus NO	#NAME?	47265.8	26S proteasome regulatory subunit 6A homolog B OS=Arabidopsis thaliana OX=3702 GN=RPT5B PE=1 SV=3	17092.2	16809.9	12475.2	19385.8	19314.4	22924.5	18833.8	22167.8	17356	15915.9	16129.6	15804.5
P0C2Z1;P0C2Z2;P0C2Z3;Q6ENG8	2	1	20.3038	0.0437307	0.203245	2.87121	0.650677	minus NO	#NAME?	15274.6	ATP synthase epsilon chain_ chloroplastic OS=Oryza sativa OX=4530 GN=atpE PE=3 SV=1	12305.4	8198.49	9805.09	45608.4	29040.1	12375	11818.9	12258.4	7872.01	10849.9	11446.3	11828.4
P26301;P84208	14	5	93.7613	0.0440917	0.203642	1.33083	0.649019	minus NO	minus H20	48291.7	Enolase 1 OS=Zea mays OX=4577 GN=ENO1 PE=2 SV=1	12414.2	13015.3	13803.2	16021.7	14878.1	13834.6	9447.58	10782.9	13383.5	12648.3	13539.7	13788.1
A7M957	2	2	11.4514	0.0445332	0.204404	1.94683	0.647006	minus H20	minus NO	80527.9	DNA-directed RNA polymerase subunit beta' OS=Cuscuta reflexa OX=4129 GN=rpoC1 PE=2 SV=2	1793.98	2462.69	2946.43	1794.73	1662.02	1137.59	3685.9	2405.55	2852.97	1093.36	2021.74	1888.42
Q32RS4	6	1	65.5262	0.0448915	0.204776	398.714	0.645384	minus H20	minus H20 e NO	82033.8	Photosystem I P700 chlorophyll a apoprotein A2 OS=Staurastrum punctulatum OX=102822 GN=psaB PE=3 SV=1	14.0776	2.09516	0.364859	0	0.158628	2.92656	178.564	358.494	2.32198	0.155376	1.18445	0.0129742
P15102	4	1	36.0711	0.0455507	0.206225	133.871	0.642429	#NAME?	minus NO	47531.5	Glutamine synthetase leaf isozyme_ chloroplastic OS=Phaseolus vulgaris OX=3885 PE=2 SV=1	5493.57	224.04	331.907	0	45.1891	0	4463.28	90.6946	162.698	0	0	204.734
Q9FQ09	2	2	11.8673	0.0457672	0.206225	3.73553	0.641466	minus NO	minus H20	77144.6	ATP-dependent DNA helicase 2 subunit KU80 OS=Arabidopsis thaliana OX=3702 GN=KU80 PE=1 SV=1	572.711	155.596	706.444	970.138	981.099	878.758	237.352	205.804	314.432	845.034	362.643	700.256
O80912	1	1	6.112	0.0475083	0.211232	3.08801	0.633858	minus H20 e NO	minus H20	38670.8	Peroxidase 23 OS=Arabidopsis thaliana OX=3702 GN=PER23 PE=2 SV=1	6444.59	8309.7	2932	5299.82	4569.33	6212.07	1227.7	4168.51	1516.37	4975.64	6346.88	10023.6
P29001	1	1	5.8591	0.0482866	0.211232	Infinity	0.630533	#NAME?	minus NO	72452.3	Acid beta-fructofuranosidase OS=Vigna radiata var, radiata OX=3916 GN=INVA PE=1 SV=1	1363.12	0	15.0479	0	0	0	0	0	0	548.148	15.5653	41.801
P48400	1	1	5.8851	0.0482994	0.211232	9.0959	0.630479	minus H20 e NO	minus NO	40947	Chalcone synthase A (Fragment) OS=Ipomoea platensis OX=35881 GN=CHSA PE=2 SV=1	23.2693	76.7722	24.1364	106.634	0	11.7646	150.244	669.441	138.569	484.094	365.768	227.079
P15455	2	2	9.7306	0.0487549	0.211232	2.99483	0.628554	minus NO	minus H20	52937.3	12S seed storage protein CRA1 OS=Arabidopsis thaliana OX=3702 GN=CRA1 PE=1 SV=2	295.54	427.87	697.618	473.076	527.179	797.581	341.648	87.4858	171.181	416.993	258.626	226.659
P25857	20	3	296.42	0.0487899	0.211232	1.60283	0.628407	minus NO	#NAME?	48115.8	Glyceraldehyde-3-phosphate dehydrogenase GAPB_ chloroplastic OS=Arabidopsis thaliana OX=3702 GN=GAPB PE=1 SV=2	73064.8	55290.1	49318.8	93668.5	114474	76637.9	87574.7	69613.2	85981.7	80199.7	79927.3	110159
O65107	7	2	75.4251	0.0489289	0.211232	1.59154	0.627823	minus H20	minus NO	12849.4	Photosystem I reaction center subunit N_ chloroplastic (Fragment) OS=Zea mays OX=4577 GN=PSAN PE=2 SV=1	39972.2	35627.9	44223.6	30197.8	30705.8	40102.9	52800.8	42210	65745.4	39410.8	57995.2	51139.9
P55308	12	1	105.343	0.0494092	0.211232	1.78608	0.625817	minus H20	minus H20 e NO	57426.6	Catalase isozyme 2 OS=Hordeum vulgare OX=4513 GN=CAT2 PE=2 SV=1	1146.35	967.981	1013.48	572.275	959.429	1158.37	1033.48	1455.27	1211.11	625.393	689.084	757.015
P35493	6	2	44.743	0.0496027	0.211232	3.01079	0.625013	minus NO	minus H20	61046.3	2_3-bisphosphoglycerate-independent phosphoglycerate mutase OS=Ricinus communis OX=3988 PE=1 SV=2	564.842	452.555	164.41	1532.41	731.221	928.604	293.143	139.056	628.067	984.817	681.58	1238.23
Q05431	9	4	69.0523	0.0498171	0.211232	1.5087	0.624126	minus H20	#NAME?	27846.4	L-ascorbate peroxidase 1_ cytosolic OS=Arabidopsis thaliana OX=3702 GN=APX1 PE=1 SV=2	57660	43319	33628.3	48974.1	46070.1	48635.2	69816.4	52911.7	80353.4	60069.8	64662.5	61799.7
A2ZAT0;Q2QYL2;Q7XJ39;A0A0B4JDK1;A0A2J6KL39;A2ZHF1;P10976;P81651;Q0IQK9	2	1	12.1428	0.0500024	0.211232	1.42102	0.623361	minus NO	minus H20	11957.4	Non-specific lipid-transfer protein 2 OS=Oryza sativa subsp, indica OX=39946 GN=LTP2-A PE=3 SV=1	46583.7	44120.2	44478.4	59744.9	46913.5	55539.5	31686.4	36888.3	45567.4	42642.3	54079.5	57408.7
A6BM62	1	1	6.3114	0.0509333	0.211232	1.3993	0.619558	minus H20 e NO	#NAME?	19426.9	Photosystem I assembly protein Ycf3 OS=Gnetum parvifolium OX=33153 GN=ycf3 PE=3 SV=1	682301	631629	688009	571788	778518	705510	868643	722013	1.09343e+06	893721	831195	1.0764e+06
A0A1D6L709	3	2	22.9319	0.0514769	0.211232	1.22614	0.617365	minus NO	minus H20	77679.5	Probable glutamate carboxypeptidase VP8 OS=Zea mays OX=4577 GN=VP8 PE=2 SV=1	279899	243867	268648	313962	293063	290524	229714	278663	223634	237179	262153	259841
Q06SJ6	3	2	23.8047	0.0520078	0.211232	3.03978	0.615242	minus NO	minus H20	50732.1	Photosystem II CP43 reaction center protein OS=Stigeoclonium helveticum OX=55999 GN=psbC PE=3 SV=1	1259.31	793.026	606.573	1123.17	806.313	1002.42	225.13	121.727	617.655	434.19	970.541	406.704
Q8LDP4	2	1	19.9475	0.0521304	0.211232	1.59673	0.614754	minus NO	minus H20	21590.8	Peptidyl-prolyl cis-trans isomerase CYP19-4 OS=Arabidopsis thaliana OX=3702 GN=CYP19-4 PE=1 SV=2	15628.8	14003.7	13650.4	21240.8	20226	19919.3	16670.1	13428	8346.86	14229.9	15724.3	15898.9
Q0WNJ6	12	3	83.4712	0.0521888	0.211232	1.3962	0.614522	minus NO	#NAME?	194557	Clathrin heavy chain 1 OS=Arabidopsis thaliana OX=3702 GN=CHC1 PE=1 SV=1	20317.9	13343.8	20301.4	24180.8	25564.6	25598	22457.2	27043.3	21707.1	22650.1	23830.4	24235
O81055	1	1	5.8643	0.0523887	0.211232	2.07819	0.613731	minus NO	#NAME?	19569.7	SKP1-like protein 16 OS=Arabidopsis thaliana OX=3702 GN=ASK16 PE=1 SV=1	14814.8	9242.66	6003.42	15622.2	20179.6	26670.3	16141.3	13921.6	14639	17466.4	14052.5	12845.3
Q9C5J8	2	2	11.0203	0.0526625	0.211232	1.7347	0.61265	minus H20 e NO	minus NO	80506.6	Outer envelope protein 80_ chloroplastic OS=Arabidopsis thaliana OX=3702 GN=OEP80 PE=2 SV=1	22247.9	19372.8	26344.2	18811.6	23296.1	23026.9	36444	23990.3	31397.9	52385	29016.3	31588
Q9S9M1	3	1	22.9371	0.052777	0.211232	1.62414	0.612199	#NAME?	minus NO	82223.4	Wall-associated receptor kinase-like 5 OS=Arabidopsis thaliana OX=3702 GN=WAKL5 PE=2 SV=2	18637.1	21257.9	10624	10111.7	10599.6	10393.9	16070.6	17087.3	14408.8	11177.8	10972.6	12669.5
Q6EQX3	2	2	10.522	0.0528158	0.211232	1.80646	0.612047	minus NO	#NAME?	90466.5	Protein MEI2-like 5 OS=Oryza sativa subsp, japonica OX=39947 GN=ML5 PE=2 SV=1	857.454	600.645	371.592	924.334	1007.41	1373.51	728.572	800.787	597.747	645.819	625.733	576.812
Q5Z5A8;P84561	21	10	177.788	0.0530696	0.211232	1.23357	0.611052	minus NO	minus H20	45526.3	Photosystem II stability/assembly factor HCF136_ chloroplastic OS=Oryza sativa subsp, japonica OX=39947 GN=HCF136 PE=3 SV=1	99217.8	97143.2	104254	131673	110000	104220	93534.7	99909.1	86956.4	92672.7	90961.5	103324
Q9LVP1	1	1	12.603	0.0531377	0.211232	1.3652	0.610786	minus H20 e NO	minus NO	105232	DNA topoisomerase 3-alpha OS=Arabidopsis thaliana OX=3702 GN=TOP3A PE=1 SV=1	73332.4	69445.6	58839.7	57997.7	65953.4	71860.7	81130.4	71506.1	92562.8	73415.8	95541.7	98364.6
P12859	18	2	281.898	0.0538069	0.211232	1.60792	0.608186	minus NO	#NAME?	48610.2	Glyceraldehyde-3-phosphate dehydrogenase B_ chloroplastic OS=Pisum sativum OX=3888 GN=GAPB PE=1 SV=2	33978.3	24673	25881.2	43269.7	52320.9	40330.9	45440.8	29588.8	43281.4	40578	36708.9	54060.3
A0A1P7Y0A2;A0A1P7Y0A8;A0A1P7Y0C9;A0A1P7Y0D0;A0A1P7Y0D4;C9E894;D2K762;O48666	1	1	6.1662	0.0538161	0.211232	1.77255	0.60815	minus H20	minus NO	47609.8	Squalene synthase 10 OS=Panax ginseng OX=4054 GN=SS10 PE=2 SV=1	14796.7	20868.1	22346.9	15265.7	13979.1	8741.37	25592.4	19514.8	22225.3	14482.1	20447.8	19906.7
P14278	7	1	92.6403	0.0545828	0.211232	2.30219	0.605206	minus H20	minus NO	29002.9	Chlorophyll a-b binding protein 4_ chloroplastic OS=Solanum lycopersicum OX=4081 GN=CAB4 PE=2 SV=1	968.594	820.303	1197.05	354.876	706.924	879.001	1362.52	1231.41	1874.18	716.165	1269.54	1192.36
Q76BW5	3	2	15.8884	0.0547319	0.211232	10.4283	0.604638	minus NO	minus H20	32324.8	Xyloglucan endotransglycosylase/hydrolase protein 8 OS=Oryza sativa subsp, japonica OX=39947 GN=XTH8 PE=1 SV=1	401.091	457.457	179.428	1512.09	1799.21	263.809	0	19.1594	323.669	999.372	835.853	1170.52
A6MMC6	4	1	24.0312	0.055115	0.211232	1.20615	0.603184	minus H20	minus NO	25324.7	NAD(P)H-quinone oxidoreductase subunit K_ chloroplastic OS=Chloranthus spicatus OX=13006 GN=ndhK PE=3 SV=2	26857	24104.3	25517.6	27887.2	22381.6	23835.9	28238.8	31410.2	29732.6	26270.3	27658.6	30152.4
Q7XJ02	9	3	73.3569	0.0555165	0.211232	1.38822	0.60167	minus H20	#NAME?	38496.4	Probable L-ascorbate peroxidase 7_ chloroplastic OS=Oryza sativa subsp, japonica OX=39947 GN=APX7 PE=2 SV=1	31335.6	22296.8	28482.5	32533.6	35067.9	31686.2	35626.3	33844	44523.5	31798.8	37182.3	37569.2
P29790	6	2	48.1242	0.0556163	0.211232	2.21064	0.601295	minus NO	minus H20 e NO	41731.8	ATP synthase gamma chain_ chloroplastic OS=Nicotiana tabacum OX=4097 GN=ATPC PE=1 SV=1	562.947	495.871	699.767	610.011	1817.13	1222	635.149	563.144	503.183	526.591	577.868	546.261
Q655S1;P84578	24	8	211.725	0.0564091	0.211232	1.24225	0.598338	minus H20	minus H20 e NO	72652.3	ATP-dependent zinc metalloprotease FTSH 2_ chloroplastic OS=Oryza sativa subsp, japonica OX=39947 GN=FTSH2 PE=3 SV=1	49362.2	52249.6	43425	52894.1	46580.7	48362.8	52442.4	55619.4	54443.6	38625	47510.2	44679.8
A2WXD9;Q943K1;A2XZ94;A8HPM2;A8HPM5;Q0J8R9	9	2	87.9448	0.056531	0.211232	1.49508	0.597887	minus H20	minus NO	27903.4	Photosystem II 22 kDa protein 1_ chloroplastic OS=Oryza sativa subsp, indica OX=39946 GN=PSBS1 PE=1 SV=1	3640.88	3809.18	4783.79	2783.19	3530.58	3691.25	5461.52	4087.57	5409.19	3582.68	4378.82	4270.92
A2YEQ6;Q69XM7	4	1	26.0737	0.0565605	0.211232	1.85083	0.597778	minus H20 e NO	minus NO	25954.8	GTP-binding nuclear protein Ran-3 OS=Oryza sativa subsp, indica OX=39946 GN=RAN3 PE=2 SV=2	12908.3	13308	9122.38	10660.9	10754.4	11898.3	11589.7	12443.1	18319	13941	20901.3	26815.6
P0C353;P0C354;P0C355;Q6ENH4;P04966;Q6ENW3;Q6L398;Q9T2L6;A4GYR0;Q27S50;Q2MIA0;Q2MII7;Q33C36;Q3C1H8;Q0G9L9;Q1KXV9;P56766;Q332X8;Q68S06;A4QJB5;A4QJT3;A4QK18;A4QKA5;A4QKJ2;A4QL19;A4QLA6;A4QLT3;P05310;Q06RD1;Q0G9W2;P06511;Q8S8X4;A4QJJ9;A4QLJ4;Q3BAP0;A4GG97;A4QKT1;Q1ACL4;Q85B27;Q9MUJ6;Q9MUJ8;Q9TKW2;Q19V91;Q9MUR8;Q9MUC0	21	1	253.964	0.0569871	0.211232	Infinity	0.596205	minus H20	minus H20 e NO	83396.8	Photosystem I P700 chlorophyll a apoprotein A1 OS=Oryza sativa OX=4530 GN=psaA PE=3 SV=1	0	23.0947	0	7.18228	41.1953	0	2024.24	66.4149	11.0742	0	0	0
A2RVQ5	1	1	5.9285	0.0574347	0.211232	2.94157	0.594567	minus H20	minus NO	27485.2	Agamous-like MADS-box protein AGL16 OS=Arabidopsis thaliana OX=3702 GN=AGL16 PE=1 SV=1	14655.1	21443.6	59704.2	11346.6	12766.6	8832.07	23334.7	43046.8	30529.1	11493.7	19368	18028.7
P51062	18	1	177.995	0.0574597	0.211232	1.32832	0.594476	minus NO	#NAME?	111464	Phosphoenolpyruvate carboxylase OS=Pisum sativum OX=3888 PE=2 SV=1	15805	14288.4	14486.2	21103.2	21425	16687.8	14644.2	16297.1	17349.8	15670.5	16386.2	19545.3
Q9LVT1	3	1	17.6261	0.0575715	0.211232	1.92964	0.594069	minus NO	minus H20	70766.4	Putative disease resistance protein At5g47280 OS=Arabidopsis thaliana OX=3702 GN=At5g47280 PE=3 SV=1	13294.1	11230.2	14474.7	30960.2	20746.2	13190.3	12415.6	10882.5	10333.4	13591.9	12541.4	13776.8
P31674	6	3	71.1923	0.0576656	0.211232	1.51856	0.593727	minus H20	minus NO	17415.5	40S ribosomal protein S15 OS=Oryza sativa subsp, japonica OX=39947 GN=RPS15 PE=2 SV=2	29419.3	26373.4	23848.1	25613.5	15476.6	24828.4	36534.1	30438.1	33129	27143	24634.9	26731.1
Q9C9T2	1	1	5.6726	0.0582334	0.211232	14.4546	0.591672	minus NO	minus H20	50932.8	Protein SAR DEFICIENT 1 OS=Arabidopsis thaliana OX=3702 GN=SARD1 PE=1 SV=1	659.048	174.387	546.849	106.61	279.101	1383.84	0	13.5811	108.84	182.603	109.303	89.591
Q69UI1;Q69UI2	4	1	37.3762	0.058372	0.211232	4.26681	0.591173	minus H20 e NO	minus H20	17145.3	40S ribosomal protein S13-2 OS=Oryza sativa subsp, japonica OX=39947 GN=Os08g0117300 PE=1 SV=1	911.035	985.431	180.747	1065.26	448.858	1256.94	212.57	172.528	352.116	958.023	1226.5	961.024
P29036;P29390	4	3	25.6123	0.0584987	0.211232	1.60239	0.590718	#NAME?	minus NO	28195.9	Ferritin-1_ chloroplastic OS=Zea mays OX=4577 GN=FER1 PE=1 SV=2	18751.6	21410.2	16519.3	12602.5	11241	11529.3	13049.5	13700.2	22959.5	14699	14746.6	13022.8
Q9FDY4	3	2	22.4574	0.059035	0.211232	1.47235	0.588802	minus H20 e NO	#NAME?	64393	BTB/POZ domain and ankyrin repeat-containing protein NPR1 OS=Oryza sativa subsp, japonica OX=39947 GN=NPR1 PE=1 SV=1	169061	154961	90646.5	216780	186456	178784	145322	154118	154190	213094	193555	203890
P93143	2	2	11.4978	0.0591006	0.211232	1.43909	0.588569	minus H20	#NAME?	35100.6	Bifunctional pinoresinol-lariciresinol reductase OS=Forsythia intermedia OX=55183 GN=PLR_Fi1 PE=1 SV=1	11984.5	15004.8	11870.1	14615.3	15753.1	13283.6	15506.5	23599.3	16816.2	17443.6	16285.8	16245.6
Q9FHQ1	1	1	12.679	0.0594372	0.211232	9.04951	0.587375	minus NO	#NAME?	39609.9	GDSL esterase/lipase At5g37690 OS=Arabidopsis thaliana OX=3702 GN=At5g37690 PE=2 SV=1	34142.1	34044.5	4357.88	498364	73801.2	84326.8	33819.9	21466.6	38582.7	47601.8	68660.7	112419
Q2QXB3	1	1	10.5874	0.0601442	0.211232	1.47734	0.584888	#NAME?	minus H20	34681.2	Deoxyhypusine hydroxylase-A OS=Oryza sativa subsp, japonica OX=39947 GN=Os12g0163300 PE=2 SV=1	13988.6	12889	20375.9	12421.7	18381.2	14871.3	9580.13	10794.3	11611.1	10290.2	11082	12624.9
Q84T94	5	3	39.0003	0.0602955	0.211232	1.29472	0.584359	minus H20 e NO	#NAME?	69979	Protein phosphatase 2C 35 OS=Oryza sativa subsp, japonica OX=39947 GN=XB15 PE=1 SV=1	6409.27	5895.16	5237.13	6089.91	6378.11	6915.57	6249.43	6824.95	8420.2	7567.57	8039.57	7104.31
Q03681;Q03682	9	1	108.108	0.0603774	0.211232	1.83635	0.584073	minus H20	#NAME?	32145.7	Luminal-binding protein 1 (Fragment) OS=Nicotiana tabacum OX=4097 GN=BIP1 PE=2 SV=1	1604.63	758.796	1247.75	1123.94	1849.94	1040.35	2942.57	1789.97	1898.83	2112.79	1947.38	2002.19
O49939	6	2	43.1253	0.0607533	0.211232	1.72383	0.582766	minus H20	minus NO	50100.2	Peptidyl-prolyl cis-trans isomerase_ chloroplastic OS=Spinacia oleracea OX=3562 GN=TLP40 PE=1 SV=1	23761.6	32695.1	42231.2	18899.2	20361.7	22748.3	43436.8	25834.8	37621.9	23323.1	29464.3	23240.2
Q8MA05	12	1	148.381	0.0607717	0.211232	1.78775	0.582702	minus NO	#NAME?	55879	ATP synthase subunit alpha_ chloroplastic OS=Chaetosphaeridium globosum OX=96477 GN=atpA PE=3 SV=1	9967.12	12382	7910.84	25041.8	15023.1	14032.6	10818.2	6642.34	13203.7	15153.9	14213.1	17096.8
Q9SZZ8	1	1	5.5106	0.0608172	0.211232	1.60678	0.582545	minus NO	minus H20	34475.4	Beta-carotene 3-hydroxylase 1_ chloroplastic OS=Arabidopsis thaliana OX=3702 GN=BETA-OHASE 1 PE=1 SV=1	27595	19694.6	22505	35026.9	24781.5	24331.6	13182.8	19678.7	19504.2	24946.5	22191.1	26820.6
Q40592	11	1	95.8649	0.061058	0.211232	2.29245	0.581712	minus NO	#NAME?	16859.4	60S ribosomal protein L10 (Fragment) OS=Nicotiana tabacum OX=4097 GN=RPL10 PE=2 SV=1	70111.8	67198.5	35043.9	165534	149688	79890.5	56822.8	81773.2	53192.1	69243.3	58538.8	96672.7
P50345	4	1	38.6845	0.0613276	0.211232	11.3385	0.580783	#NAME?	minus H20	34624.7	60S acidic ribosomal protein P0 OS=Lupinus luteus OX=3873 PE=2 SV=1	524.178	334.898	574.271	329.032	126.12	194.145	30.5188	95.8955	0	202.934	473.275	95.8424
A2XEX2;O64422	13	4	124.092	0.0614565	0.211232	1.59478	0.58034	minus NO	minus H20	44117.7	Fructose-1_6-bisphosphatase_ chloroplastic OS=Oryza sativa subsp, indica OX=39946 GN=OsI_10887 PE=1 SV=1	30691.9	27557	18611	43613.5	31803.4	31989.6	22648.5	17353.5	27347	30992.8	31751.7	38473.9
P49284	6	1	44.175	0.0623276	0.211608	1.34044	0.57737	#NAME?	minus H20	56939.8	Catalase isozyme 1 OS=Solanum tuberosum OX=4113 GN=CAT1 PE=2 SV=1	14180.8	11268.2	15085.7	12667.3	14134.3	10570.8	9096.28	11248.9	9894.59	9952.17	10831.2	10924.2
Q0JCU7	3	2	15.8337	0.0624968	0.211608	1.32113	0.576798	#NAME?	minus NO	72254.8	Zeaxanthin epoxidase_ chloroplastic OS=Oryza sativa subsp, japonica OX=39947 GN=ZEP PE=2 SV=1	16960.4	14692.6	21384.1	12001.2	13272.1	14871.9	17314.8	15357.7	19071.7	13115.5	14199.8	14748
Q941I2	2	2	11.0793	0.0625618	0.211608	2.26961	0.576578	minus NO	#NAME?	37094	Probable transcription factor KAN3 OS=Arabidopsis thaliana OX=3702 GN=KAN3 PE=2 SV=1	3226.49	3096.34	1168.15	4797.36	7585.12	4619.17	3673.18	4815.92	3596.65	3632.65	3352.55	3980.56
F1CKJ1;Q84KL6	4	2	23.1201	0.0630946	0.211608	1.38541	0.574786	#NAME?	minus H20 e NO	72479.5	(+)-sabinene synthase_ chloroplastic OS=Picea sitchensis OX=3332 GN=TPS-sab PE=1 SV=1	23584.2	22954.3	32328.3	17808.2	22382.4	23049.8	28432.1	22979.2	23939.8	20225.4	18087.6	18613.5
Q5XET6	2	2	11.5473	0.0633452	0.211608	3.25579	0.573949	minus NO	minus H20	54143.6	RNA pseudouridine synthase 3_ mitochondrial OS=Arabidopsis thaliana OX=3702 GN=At1g78910 PE=2 SV=1	1570.39	1544.58	1335.9	5519.05	1862.93	2684.97	1247.78	375.94	1468.3	2440.45	1747.71	2075.75
P38076	8	1	53.4425	0.0636872	0.211608	3.07307	0.57281	minus H20 e NO	minus H20	34228.5	Cysteine synthase OS=Triticum aestivum OX=4565 GN=CYS1 PE=2 SV=1	3962.42	2730.68	2290.89	1744.73	1194.16	1906.23	201.954	244.155	2980.92	3572.51	3275.86	3683.15
Q5SMQ9	1	1	6.2176	0.0640971	0.211608	1.58185	0.571453	minus NO	minus H20	64946.3	Auxin efflux carrier component 1a OS=Oryza sativa subsp, japonica OX=39947 GN=PIN1A PE=2 SV=1	22746.7	16789.3	18895.7	21324.6	13760.4	26386.5	12682.1	13188.3	12990.3	12120.9	16712.9	10601.7
P52903	3	1	16.7142	0.0641162	0.211608	1.64673	0.57139	minus H20	minus NO	43627.7	Pyruvate dehydrogenase E1 component subunit alpha_ mitochondrial OS=Solanum tuberosum OX=4113 PE=1 SV=1	43666.7	44246.7	31773	23432.3	32106.3	34906.1	49689.2	38538.6	60709.9	38196.4	46587.9	40802.5
Q9C8D1	3	2	15.6032	0.0641431	0.211608	1.6799	0.571301	minus NO	#NAME?	49010.7	U-box domain-containing protein 20 OS=Arabidopsis thaliana OX=3702 GN=PUB20 PE=2 SV=1	3495.99	3016.32	2845.65	6026.75	5989.69	3703.99	3392.84	4770.02	3997.8	4019.49	3411.48	4466.53
P51091	3	1	16.7045	0.0646919	0.21247	1.37436	0.569497	minus NO	#NAME?	40617.6	Leucoanthocyanidin dioxygenase OS=Malus domestica OX=3750 GN=ANS PE=2 SV=1	17519.3	16407.8	12001.7	24494	20132.4	18496.3	21467.8	20624.3	20457.6	17727.5	16241.4	20749.9
Q9FYS3	3	1	16.5179	0.065272	0.213427	1.54098	0.567606	minus H20	minus NO	64668.4	4-hydroxy-7-methoxy-3-oxo-3_4-dihydro-2H-1_4-benzoxazin-2-yl glucoside beta-D-glucosidase_ chloroplastic OS=Secale cereale OX=4550 PE=1 SV=1	20985.5	17491.7	22456.3	11627.5	17118.7	21295.8	26531.5	28292.1	22290	18988.5	17622.5	15002.1
P12298;P55239	4	2	46.7049	0.066933	0.217894	1.34509	0.562275	minus H20	#NAME?	33715.4	Glucose-1-phosphate adenylyltransferase large subunit (Fragment) OS=Triticum aestivum OX=4565 GN=AGA,1 PE=2 SV=1	18568.1	18976.8	19309	17518.6	23074.3	26561.4	24052.9	27787.7	24633	19747.5	20065.3	21523.6
P92919	7	1	113.361	0.0674565	0.218635	1.31714	0.560621	#NAME?	minus H20 e NO	28133.1	Chlorophyll a-b binding protein_ chloroplastic OS=Apium graveolens OX=4045 GN=LHC0 PE=1 SV=1	47390.7	43871	58834.2	41916.8	43742.6	45639.2	37040.4	44521.4	45607	37937.6	40298.1	35720.1
Q0WQD2	2	1	11.6868	0.0677945	0.21877	1.66815	0.559559	minus NO	#NAME?	78227.8	Probable galacturonosyltransferase 3 OS=Arabidopsis thaliana OX=3702 GN=GAUT3 PE=2 SV=2	40535.1	41477.4	21616.5	58041.1	49330.5	65497.4	45716.9	38458.2	50105.3	52530.3	51334	45064.4
B8BM17;Q2QXR8	12	3	71.1882	0.0686463	0.220556	1.30576	0.556905	minus NO	#NAME?	57898.5	Pyruvate kinase 2_ cytosolic OS=Oryza sativa subsp, indica OX=39946 GN=OsI_37456 PE=3 SV=1	51339.4	46141.1	36380.7	64689	52058.2	58044	44921.7	48925.7	42350.4	47452.7	49289.9	42601.3
P27665	18	5	199.328	0.0697801	0.222211	1.48795	0.553419	minus H20	minus H20 e NO	34968.5	Oxygen-evolving enhancer protein 1_ chloroplastic OS=Triticum aestivum OX=4565 GN=PSBO PE=2 SV=1	184901	190895	260749	168696	202673	168733	172523	247166	262142	155949	146520	155767
Q43206	7	1	62.4442	0.0698692	0.222211	1.32878	0.553147	#NAME?	minus H20	57036.2	Catalase-1 OS=Triticum aestivum OX=4565 GN=CAT1 PE=2 SV=1	37763.6	32612.7	43034.4	30220.9	38787.8	28384.5	26755.5	30920.4	27673.4	26304.9	29228.2	30674.4
Q1XBU5	2	1	10.2484	0.0703681	0.222211	1.5873	0.551632	minus H20 e NO	#NAME?	71286.9	(R)-linalool synthase TPS5_ chloroplastic OS=Solanum lycopersicum OX=4081 GN=TPS5 PE=1 SV=1	98192.2	99796	72926.8	157795	93512	104631	133052	103746	142079	146748	145600	137676
A4QLP8;A0A386;A0ZZ86;A4GYW7;A4QJG7;A4QJQ1;A4QJY3;A4QKF8;A4QKP6;A4QKY5;A4QL72;A4QLG0;A4QLY6;A6MM88;A7Y3L3;P62090;P62091;P62092;P62093;P62094;Q06FQ3;Q06GK6;Q06R79;Q09FQ9;Q09FZ5;Q09MC5;Q09WW7;Q0G9G8;Q0ZIW7;Q14FA7;Q1KXQ4;Q2L956;Q2MI49;Q2MID6;Q2PMN3;Q2VEC9;Q332S6;Q33BX1;Q3C1Q3;Q49KU7;Q6EVZ9;Q70XW3;Q7HKX2;A4GGE7;A6H5P3;P10098;P10793;P42046;Q3BAH7;Q85WU9;A1E9X5;A2T384;A4QK71;A6MMH6;A6MMZ6;A7M942;Q06GU5;…	10	3	85.3156	0.0707965	0.222211	1.40658	0.550339	minus NO	#NAME?	9551.75	Photosystem I iron-sulfur center OS=Lobularia maritima OX=226051 GN=psaC PE=3 SV=1	33552.2	27591.3	21896.3	33784.4	36707.3	46310.7	33057.7	34880.7	34710.8	35119.3	38706.2	34046.7
P26791	10	3	111.947	0.0710193	0.222211	1.26445	0.54967	minus H20	#NAME?	72508.1	Heat shock 70 kDa protein OS=Daucus carota OX=4039 GN=HSP70 PE=3 SV=1	22602.7	22951.4	17114.7	29479.6	25192	23228.4	26287.4	27583.8	25370.2	24994.9	25627.6	27926.7
P17654	4	2	29.6914	0.0719905	0.222211	1.3859	0.546774	minus NO	minus H20	48627.7	Alpha-amylase OS=Oryza sativa subsp, japonica OX=39947 GN=AMY1,1 PE=1 SV=2	27127.2	23487.4	25486.8	40388.6	29501.3	27199.7	22138.2	23376.4	24540.9	26049.9	25286.7	30413.2
Q9FJQ5	2	1	18.0451	0.071997	0.222211	1.61313	0.546755	minus NO	#NAME?	64374.1	ETHYLENE INSENSITIVE 3-like 5 protein OS=Arabidopsis thaliana OX=3702 GN=EIL5 PE=2 SV=1	3024.45	1842.69	3537.27	5842.56	4077.61	3637.18	3158.59	3772.29	2986.82	4222.83	4105.91	4901.01
C0HFE5	3	3	15.5516	0.0720089	0.222211	1.58772	0.54672	minus NO	minus H20	43306.5	Organelle RRM domain-containing protein 1_ chloroplastic OS=Zea mays OX=4577 GN=ORRM1 PE=2 SV=1	9260.92	8326.51	9559.57	18379.1	11663.6	9607.41	8795.16	7895.39	8282.4	10098.6	10934	12651
P10690;Q40519	1	1	15.9622	0.072075	0.222211	1.36798	0.546524	minus H20	minus NO	14394.5	Photosystem II 10 kDa polypeptide_ chloroplastic OS=Spinacia oleracea OX=3562 GN=PSBR PE=2 SV=1	64623.8	55352.6	60157.8	43031.9	61332.2	64138.8	70294.9	81882.5	78331	60663.3	70818.7	76259.3
P08894	1	1	5.9795	0.0724683	0.222211	1.95535	0.545364	minus H20 e NO	#NAME?	42981.5	Chalcone synthase A OS=Petunia hybrida OX=4102 GN=CHSA PE=2 SV=1	5152.76	5646.88	3587.45	7161.7	4509.55	8200.57	7002.85	4097.18	6909.41	7980.92	11272.2	8878.72
P51119	5	1	49.9549	0.0724691	0.222211	Infinity	0.545361	minus H20 e NO	minus H20	39493.5	Glutamine synthetase cytosolic isozyme 2 OS=Vitis vinifera OX=29760 GN=GS1-2 PE=2 SV=1	339.676	0	266.342	62.0532	1.05361	0	0	0	0	19.6293	618.606	720.304
Q43033	2	1	18.5651	0.0738368	0.225469	1.63293	0.541371	minus H20	minus NO	58332.9	Trans-cinnamate 4-monooxygenase OS=Petroselinum crispum OX=4043 GN=CYP73A10 PE=2 SV=1	19532.5	19086.4	27304.1	11154.3	12827.6	19126.7	28738.6	21145.2	20509.2	16007	21712.4	16650.7
Q8S1X8	1	1	5.4767	0.0748877	0.226775	1.6603	0.538353	minus NO	#NAME?	47301.3	Probable glucuronosyltransferase Os01g0926600 OS=Oryza sativa subsp, japonica OX=39947 GN=Os01g0926600 PE=2 SV=1	2092.56	2382.25	1203.83	2661.8	3648.83	3117.62	2089.05	2601.19	2124.27	2606.61	2300.41	2847.75
P34783	11	1	153.734	0.0749214	0.226775	1.86277	0.538256	#NAME?	minus H20 e NO	39439.9	Glyceraldehyde-3-phosphate dehydrogenase OS=Atriplex nummularia OX=3553 PE=2 SV=1	57151.6	79846.8	115582	58849.5	59262.7	55638.6	56695	91859.7	59154.8	40346.5	53721.2	41526
Q85X67	14	1	188.104	0.0751851	0.226775	1.75571	0.537506	minus NO	minus H20	53446.2	ATP synthase subunit alpha_ chloroplastic OS=Pinus koraiensis OX=88728 GN=atpA PE=3 SV=1	1575.5	2457.51	3160.25	3157.69	2478.29	2194.51	1117.29	1421.23	1921.48	2266.04	2243.14	2534.79
Q8H252	2	1	11.78	0.0758573	0.227668	1.35532	0.535603	minus NO	minus H20 e NO	113565	Retinoblastoma-related protein OS=Cocos nucifera OX=13894 GN=Rb1 PE=2 SV=1	29452.7	35705	31962.8	34771.6	46517.4	44875.4	29643.9	34664.2	37066	28051	29393.8	35643.5
P21240	14	3	103.272	0.0760971	0.227668	1.25716	0.534929	minus NO	minus H20	64208.4	Chaperonin 60 subunit beta 1_ chloroplastic OS=Arabidopsis thaliana OX=3702 GN=CPN60B1 PE=1 SV=3	9273.07	9798.43	12561.6	13248.1	13307.2	12549.7	9299.07	10229.3	11577.4	9971.67	10270.4	11414
Q8GSM3	4	3	29.9326	0.0771824	0.229983	3.63329	0.531901	minus H20 e NO	minus H20	107178	Lipoxygenase 2,2_ chloroplastic OS=Hordeum vulgare OX=4513 GN=LOX2,2 PE=1 SV=1	1004.25	698.212	625.745	1051.63	626.387	1043.7	601.157	474.45	530.204	3743.34	1214.88	876.154
P0C2F8	3	2	15.243	0.0788927	0.233308	2.19154	0.527211	#NAME?	minus H20 e NO	50821.6	Putative F-box protein At1g64540 OS=Arabidopsis thaliana OX=3702 GN=At1g64540 PE=4 SV=1	18096.7	30345.3	55564.6	15915	17080.3	15513.6	26243.4	19050.1	17468.6	15827.4	16383.5	15247.3
Q9TL16	8	2	80.3825	0.0793286	0.233308	1.43153	0.526032	#NAME?	minus NO	53652.6	ATP synthase subunit alpha_ chloroplastic OS=Nephroselmis olivacea OX=31312 GN=atpA PE=3 SV=1	12845.1	14727.3	10477.1	6787.61	9504.73	10287.3	11309.2	11733.2	10622.1	10804.4	11802.9	10321.1
Q6H6D2	5	1	37.1939	0.0799601	0.233308	1.6223	0.524334	minus H20 e NO	#NAME?	38967.5	Porphobilinogen deaminase_ chloroplastic OS=Oryza sativa subsp, japonica OX=39947 GN=HEMC PE=2 SV=1	11249.1	9231.1	7013.05	14752.1	15888.9	9581.5	11817.6	10401.9	11536.7	17858.3	13986.4	12757.5
A6H5F1	14	2	169.131	0.080294	0.233308	1.69708	0.523441	minus NO	minus H20	55393.5	ATP synthase subunit alpha_ chloroplastic OS=Cycas taitungensis OX=54799 GN=atpA PE=3 SV=1	7402.78	7753.57	4452.49	12582.6	9960.73	7072.04	6101.42	5869.5	5479.86	6153.46	5631.09	6907.95
Q9MAP5	3	1	16.4698	0.0804934	0.233308	2.47926	0.52291	minus H20 e NO	#NAME?	84267.4	Subtilisin-like protease SBT3,3 OS=Arabidopsis thaliana OX=3702 GN=SBT3,3 PE=2 SV=1	462.966	490.497	292.878	809.877	1218.84	425.987	1126.26	560.632	514.512	1111.81	1008.93	969.263
Q38732	3	3	20.361	0.0811638	0.233308	1.86171	0.521134	minus NO	minus H20	26080.4	DAG protein_ chloroplastic OS=Antirrhinum majus OX=4151 GN=DAG PE=2 SV=1	126568	105891	158355	138337	127616	221846	89044.3	96873.1	76099.5	103236	164372	98117.7
Q84M93	5	4	26.6603	0.0811644	0.233308	1.37778	0.521132	minus NO	#NAME?	56063.6	Mitogen-activated protein kinase 17 OS=Arabidopsis thaliana OX=3702 GN=MPK17 PE=2 SV=1	9631.02	10235.3	6839.21	11955.5	11226.7	13612.2	9387.37	10791	8905.93	8966.14	10396.4	10091.5
P36213	9	5	89.7265	0.0812699	0.233308	1.47936	0.520854	minus H20	minus NO	21990.3	Photosystem I reaction center subunit II_ chloroplastic OS=Hordeum vulgare OX=4513 GN=psaD PE=1 SV=1	108351	85000.2	94664	73019.1	86089.5	119836	121381	128094	163185	96429.2	125903	125823
A2ZX97	2	1	23.813	0.0815799	0.233308	1.54417	0.520038	minus NO	#NAME?	67295.3	Potassium channel KAT6 OS=Oryza sativa subsp, japonica OX=39947 GN=Os01g0718700 PE=3 SV=1	12662	12790.2	8424.59	17659.7	13158.9	21493	10713.2	13535.8	13092.1	14151.4	18519.6	15159.8
Q9TL08	1	1	5.7303	0.0817174	0.233308	14.9617	0.519678	#NAME?	minus H20	39451.9	Magnesium-chelatase subunit ChlI OS=Nephroselmis olivacea OX=31312 GN=chlI PE=3 SV=1	921.827	2735.59	4794.25	3104.16	287.953	4865.69	63.1185	501.768	0	924.975	3655.92	553.667
P18905	5	3	37.7268	0.0821436	0.233308	1.33462	0.518563	minus H20	#NAME?	46924.7	Elongation factor Tu_ chloroplastic OS=Coleochaete orbicularis OX=3124 GN=tufA PE=3 SV=1	16111.6	12227.6	14682.6	17885.4	19023.9	16956.3	17604.4	17259.3	22554.1	15510.2	16526	19220.3
Q9LD57	14	3	174.79	0.0822087	0.233308	1.60708	0.518394	minus H20	#NAME?	50225.9	Phosphoglycerate kinase 1_ chloroplastic OS=Arabidopsis thaliana OX=3702 GN=PGK1 PE=1 SV=1	15891.8	6836.24	14328.9	19106.8	16794.9	17892.2	19130	18734.6	21689.1	19182.3	18705.1	18138.7
C0LGJ1	2	1	11.1797	0.0825254	0.233308	1.73034	0.51757	minus H20	minus NO	122979	Probable LRR receptor-like serine/threonine-protein kinase At1g74360 OS=Arabidopsis thaliana OX=3702 GN=At1g74360 PE=1 SV=1	331061	325316	296231	142200	242284	303615	376338	313556	500750	304130	306316	342347
P13192	6	2	85.2726	0.082718	0.233308	1.57853	0.51707	minus H20	minus NO	25008.7	Photosystem I reaction center subunit III_ chloroplastic OS=Hordeum vulgare OX=4513 GN=PSAF PE=1 SV=2	117239	95530.2	112899	66469.8	92671.2	117980	136403	123230	177812	102966	122048	124263
Q6NPR7	3	1	16.7073	0.0837825	0.235412	1.98643	0.51433	minus H20 e NO	#NAME?	88003.1	Probable methyltransferase PMT24 OS=Arabidopsis thaliana OX=3702 GN=At1g29470 PE=2 SV=1	1045.28	1282.41	620.111	1815.59	872.291	1650.64	1783.37	1308.6	1857.46	2272.59	1689.61	1893.4
Q41229	5	3	27.019	0.084156	0.235565	1.17473	0.513376	minus NO	#NAME?	15224.2	Photosystem I reaction center subunit IV B_ chloroplastic OS=Nicotiana sylvestris OX=4096 GN=PSAEB PE=1 SV=1	22829.5	21273.7	20256.6	23562	25193.3	26849.9	24368.4	27455.4	23100.2	22241.9	25318.8	22668.8
P26520	10	1	117.674	0.0849135	0.236683	1.30551	0.511455	minus NO	minus H20 e NO	36641	Glyceraldehyde-3-phosphate dehydrogenase_ cytosolic OS=Petunia hybrida OX=4102 GN=GAPC PE=2 SV=1	35306.4	36270.7	30278.3	34375.7	41600.8	43315	35380.7	29643.3	38859.5	30474.4	30388.7	30512.3
P26360	6	2	53.5147	0.0851959	0.236683	1.72734	0.510743	#NAME?	minus NO	35689.8	ATP synthase subunit gamma_ mitochondrial OS=Ipomoea batatas OX=4120 GN=ATPC PE=1 SV=2	9446.13	9707.15	16603.2	8138.92	6803.77	5757.59	9571.76	11135	7673.5	7682.03	9108.65	9103.69
P46258	17	1	201.157	0.0861975	0.238569	1.70643	0.508237	minus NO	#NAME?	41862.9	Actin-3 OS=Pisum sativum OX=3888 PE=2 SV=1	9334.58	8178.48	3857.69	13576.6	13221.8	9669.19	9243.07	8114.17	7689.88	10821.4	10164.9	13126.4
D9J034	1	1	6.0625	0.0866888	0.23885	1.37724	0.507019	minus NO	#NAME?	26651.5	Single-stranded DNA-binding protein WHY2_ mitochondrial OS=Solanum tuberosum OX=4113 GN=WHY2 PE=1 SV=1	30693.2	30367.2	21846.8	41718.3	37299.3	35165.8	23808.7	33005.4	31494.9	32144.5	31509.2	29885
P83483;P83484	20	1	246.757	0.0873843	0.23885	8.99713	0.505305	#NAME?	minus H20	59842.1	ATP synthase subunit beta-1_ mitochondrial OS=Arabidopsis thaliana OX=3702 GN=At5g08670 PE=1 SV=1	34.4588	50.6019	3.63727	3.09374	3.20266	4.05198	2.95227	3.55309	3.35311	9.56727	10.7224	3.14674
P07145;Q9AXH0	9	2	57.2387	0.0874399	0.23885	1.09165	0.505169	minus H20	#NAME?	57384.7	Catalase OS=Ipomoea batatas OX=4120 PE=2 SV=1	8727.35	8010.73	7707.3	8997.04	8538.87	8830.45	9080.33	9076.05	8529.38	8501.41	8140.02	8468
Q7XZQ7	3	2	16.6171	0.0877192	0.23885	1.25772	0.504485	minus H20 e NO	#NAME?	41731.6	Flavanone 3-dioxygenase OS=Petroselinum crispum OX=4043 GN=FHT PE=1 SV=1	6601.98	5919.06	4590.33	7174.84	6401.35	7788.93	5682	5292.36	6679.54	7114.58	7525.84	6880.8
Q69TY4	6	3	36.3189	0.0880758	0.23885	1.40061	0.503615	minus H20	minus NO	23802.4	Peroxiredoxin-2E-1_ chloroplastic OS=Oryza sativa subsp, japonica OX=39947 GN=PRXIIE-1 PE=2 SV=1	36932.7	36723.4	24125.8	28176.2	32295.3	28708.8	43498.1	37168.6	44239.8	32752.2	38864.5	40977.6
Q96542	5	1	36.282	0.0882383	0.23885	5.367	0.50322	minus H20	#NAME?	20789.9	Ribulose bisphosphate carboxylase small chain_ chloroplastic OS=Betula pendula OX=3505 GN=RBCS1 PE=2 SV=1	509.253	255.332	182.348	577.575	613.227	406.136	1899.82	2802.13	380.232	461.194	403.608	548.086
O24581;P24067	22	2	245.204	0.0893159	0.239767	1.1654	0.500616	minus H20	minus H20 e NO	73328	Luminal-binding protein 3 OS=Zea mays OX=4577 GN=BIPE3 PE=2 SV=1	73625.3	67634.3	70435.6	63919.5	67539.1	66238	67223.4	83386.5	68957.5	61908.9	64978	61518.1
Q06RE6	14	1	162.498	0.0894599	0.239767	1.23331	0.500271	#NAME?	minus H20 e NO	54851.8	ATP synthase subunit alpha_ chloroplastic OS=Jasminum nudiflorum OX=126431 GN=atpA PE=3 SV=1	23094.7	21730.5	18054.2	18007.3	20591.9	22787.2	18371.2	18701.7	19429.2	17570.6	16146.3	17267.5
Q39256;P31753	12	3	140.574	0.0895506	0.239767	1.37858	0.500053	minus NO	#NAME?	72054.2	Polyubiquitin 8 OS=Arabidopsis thaliana OX=3702 GN=UBQ8 PE=3 SV=1	87123	67623.1	81821.2	110408	124382	91338	79314.5	86903.8	90635.7	76565.7	84037.5	103981
Q00G37	6	3	47.2088	0.0905444	0.24074	1.81125	0.497687	minus H20	#NAME?	92921.4	Ent-cassa-12_15-diene synthase OS=Oryza sativa subsp, indica OX=39946 GN=KSL7 PE=2 SV=2	22566.3	19006.6	9793.56	21330.6	19951.5	23041.5	24396.7	40591.9	28048.9	20199.3	19667.3	19244.5
Q43155;Q9ZNZ7	8	2	46.1084	0.0913708	0.24074	1.24796	0.495738	minus H20	#NAME?	166771	Ferredoxin-dependent glutamate synthase_ chloroplastic OS=Spinacia oleracea OX=3562 GN=FdGOGAT PE=1 SV=3	3783.59	3190.74	2899.41	3524.94	4207.73	4069.27	4070.6	3774.1	4477.31	3380.34	3774.29	3753.65
Q2QVG8	3	1	23.9435	0.0915626	0.24074	1.25558	0.495288	#NAME?	minus H20	63499.4	Calcium-dependent protein kinase 29 OS=Oryza sativa subsp, japonica OX=39947 GN=CPK29 PE=2 SV=1	46614.7	47507.5	55325.1	53535.3	46156	39355	37784.1	39839.5	41403.2	44900.9	39182.2	41564.1
P93431	15	2	162.934	0.0916264	0.24074	1.41381	0.495139	minus H20	#NAME?	51796.6	Ribulose bisphosphate carboxylase/oxygenase activase_ chloroplastic OS=Oryza sativa subsp, japonica OX=39947 GN=RCA PE=1 SV=2	9251.96	10983.6	7842.13	7937.27	12905.7	8631.03	12292.4	15103.3	12300.8	12280.8	11094.8	14121.6
Q5Z8Z7	2	1	9.9324	0.0918613	0.24074	2.55459	0.49459	minus H20 e NO	minus H20	65550.2	Serine/threonine protein phosphatase 2A 55 kDa regulatory subunit B alpha isoform OS=Oryza sativa subsp, japonica OX=39947 GN=Os06g0563300 PE=2 SV=2	2400.23	3253.61	875.271	4476.59	1843.29	2951.8	1305.97	1657.52	1623.83	3448.19	4135.96	4134.58
Q8L7S8	5	4	28.0532	0.0919404	0.24074	1.74176	0.494405	minus NO	#NAME?	81498.7	DEAD-box ATP-dependent RNA helicase 3_ chloroplastic OS=Arabidopsis thaliana OX=3702 GN=RH3 PE=1 SV=2	2960	6136.98	3141.04	7979.47	6275.22	7060.97	6670.97	3064.79	5644.28	7487.67	6820.52	6837.03
P52782	1	1	5.4071	0.0921944	0.24074	6.71343	0.493814	minus NO	minus H20	38999.9	Glutamine synthetase nodule isozyme OS=Lupinus luteus OX=3873 PE=3 SV=1	247.012	495.968	42.1258	501.373	241.317	1193.14	36.9026	66.8565	184.593	398.335	600.063	303.148
A1XGM3;A9L981;Q32RL1	20	1	222.021	0.0933036	0.242778	7.95673	0.491249	minus NO	minus H20 e NO	55595.7	ATP synthase subunit alpha_ chloroplastic OS=Ranunculus macranthus OX=334596 GN=atpA PE=3 SV=1	429.612	647.142	6223.61	1169.28	4879.8	1822.38	458.008	825.171	503.244	280.222	279.381	429.68
Q10716	2	2	12.7318	0.0941431	0.244103	1.34273	0.489328	minus H20	minus H20 e NO	40974.6	Cysteine proteinase 1 OS=Zea mays OX=4577 GN=CCP1 PE=2 SV=1	15340.3	13656.9	11996.3	10051.2	11239.1	12829.4	14534.7	11192.2	16887.4	10872.4	10803.8	10060.9
Q9SCX9	2	1	20.3436	0.0948084	0.244867	4.77797	0.487818	minus H20	minus NO	44361.9	Glycerol-3-phosphate dehydrogenase [NAD(+)] 1_ chloroplastic OS=Arabidopsis thaliana OX=3702 GN=DHAPRD PE=1 SV=1	14025.4	10723.6	1296.91	5845.54	82.4521	8.70038	11176.9	2288.47	14900	5733.14	10010.9	5412.25
Q9S785	6	3	47.3094	0.095613	0.244867	1.2995	0.486007	minus H20	minus NO	51795	Glycerol-3-phosphate dehydrogenase [NAD(+)] At3g07690_ cytosolic OS=Arabidopsis thaliana OX=3702 GN=At3g07690 PE=3 SV=2	13248.1	13595	17296.3	11597.6	12482.8	12756.6	16509.4	14159.6	17200.6	14522.5	17573	13717.7
O24573	5	2	66.3189	0.095763	0.244867	1.4215	0.485671	minus NO	#NAME?	34618.8	60S acidic ribosomal protein P0 OS=Zea mays OX=4577 GN=RP-P0 PE=1 SV=3	41661.1	34431.2	22960.5	44705.1	51264	44834.8	32379.8	39686.8	36287.8	40383.8	41146.4	47700.6
P55242	8	2	45.1777	0.095763	0.244867	1.54634	0.48567	minus H20	minus NO	58027.2	Glucose-1-phosphate adenylyltransferase large subunit 2_ chloroplastic/amyloplastic OS=Solanum tuberosum OX=4113 GN=AGPS2 PE=2 SV=1	16592.7	11472.8	19341.9	13904.2	10595.8	14038.6	17391.7	21391.1	20810.8	13978.2	14660.3	18241.1
Q1PE39	3	3	16.0583	0.0962244	0.245198	1.24951	0.48464	minus NO	#NAME?	46306.4	Magnesium transporter MRS2-6_ mitochondrial OS=Arabidopsis thaliana OX=3702 GN=MRS2-6 PE=2 SV=1	29786.1	25821.9	24064.7	34883.2	31039.8	33628.9	27020.1	30193.8	34871.5	30059.5	29440.4	33238.5
Q9SFH9	2	2	11.4738	0.0970937	0.24557	1.80319	0.482712	minus NO	minus H20	47146.7	Delta-aminolevulinic acid dehydratase 1_ chloroplastic OS=Arabidopsis thaliana OX=3702 GN=HEMB1 PE=2 SV=1	22272.9	18316	23435.6	46737.4	30109.3	21961.5	17254	16579.2	20963.1	21747.8	23382.7	32911.3
Q37227	34	3	585.128	0.0974853	0.24557	1.8151	0.48185	minus NO	minus H20	49590.1	Ribulose bisphosphate carboxylase large chain (Fragment) OS=Iris germanica OX=34205 GN=rbcL PE=3 SV=2	1044.24	996.372	1261.75	1282.93	933.037	1516.76	908.063	728.855	419.57	917.348	1195.31	706.859
P49397;A4SAD2;A7Q5X9	9	1	63.4793	0.0975296	0.24557	1.22095	0.481752	minus H20	minus NO	29898.7	40S ribosomal protein S3a OS=Oryza sativa subsp, japonica OX=39947 GN=RPS3A PE=2 SV=2	27557.3	28411.5	31206.6	24545.1	27035.5	29063.4	29992.6	37194.4	31274.9	29940.6	25769.2	27761.8
Q0G9R2	2	2	17.7921	0.0977725	0.24557	4.64869	0.481219	minus NO	minus H20 e NO	56209	NAD(P)H-quinone oxidoreductase chain 4_ chloroplastic OS=Daucus carota OX=4039 GN=ndhD PE=3 SV=1	37701.3	23393.2	6420.16	59710.4	38723.2	31692.2	37361.4	12312.4	9006.58	6045.62	13452.7	8493.6
Q6ZD89	1	1	5.2861	0.0982071	0.24557	Infinity	0.480269	minus H20	minus H20 e NO	40091.8	Flavone 3'-O-methyltransferase 1 OS=Oryza sativa subsp, japonica OX=39947 GN=COMT PE=1 SV=1	0	9.91953	0	0.000824247	0	0	620.907	229.912	0	0	0	0
Q9XF98	2	1	9.7644	0.0983641	0.24557	1.26492	0.479927	minus H20 e NO	#NAME?	48587.4	Calreticulin OS=Prunus armeniaca OX=36596 PE=2 SV=1	185570	154054	142477	163113	194489	195494	183425	210161	214206	177300	208155	224363
P09044;P84544	31	8	374.95	0.0990248	0.245938	1.48376	0.478492	minus H20 e NO	#NAME?	47983.8	Glyceraldehyde-3-phosphate dehydrogenase B_ chloroplastic (Fragment) OS=Nicotiana tabacum OX=4097 GN=GAPB PE=2 SV=1	160532	118425	116503	188253	219057	151622	154328	131175	183475	179259	167691	239817
P93115	1	1	6.2793	0.0994653	0.245938	1.30436	0.477541	minus NO	minus H20	58490.3	Monogalactosyldiacylglycerol synthase_ chloroplastic OS=Cucumis sativus OX=3659 PE=1 SV=1	32629.3	25552.8	35823.1	34837.8	42452.9	33484.8	28882.2	28389.4	27655.6	33247.9	32805.5	38971.3
P48385	3	2	17.1578	0.10001	0.245938	1.49746	0.476371	minus H20	#NAME?	43940.6	Chalcone synthase OS=Callistephus chinensis OX=13379 GN=CHS PE=2 SV=2	9007.44	10017.1	6757.06	11170.9	12422.1	10456.1	11966.5	16585.5	10055.1	11584.7	10477.7	11310.2
Q94K43	1	1	5.7807	0.100089	0.245938	1.83952	0.476203	minus NO	#NAME?	52388.2	Flavin-containing monooxygenase FMO GS-OX2 OS=Arabidopsis thaliana OX=3702 GN=FMOGS-OX2 PE=1 SV=1	9691.4	8057.75	5020.99	11857	13975.6	16053.7	7181.27	10161.7	14130.8	9076.76	7035.55	10708.9
Q8W1S1	2	2	10.7965	0.100621	0.245938	1.34079	0.475067	minus H20 e NO	minus NO	54249.6	Digalactosyldiacylglycerol synthase 2_ chloroplastic OS=Arabidopsis thaliana OX=3702 GN=DGD2 PE=1 SV=1	4495.29	3731.05	3546.44	4697.79	3878.35	2951.5	4859.07	4794.63	4285.24	4537.75	5583.22	5335.21
Q43848	11	3	100.811	0.100636	0.245938	1.41926	0.475034	minus NO	#NAME?	80391.7	Transketolase_ chloroplastic OS=Solanum tuberosum OX=4113 PE=2 SV=1	21022.5	20666.5	20884.8	20364.6	38634.4	29809.7	24268.4	23563.2	21228.9	31611.2	27483.6	28866.5
P26517;P26521	19	1	231.913	0.100967	0.245938	1.57078	0.474331	minus NO	#NAME?	36627.8	Glyceraldehyde-3-phosphate dehydrogenase 1_ cytosolic OS=Hordeum vulgare OX=4513 GN=GAPC PE=2 SV=1	7845.08	9822.32	5409.13	15309.6	12017.4	8921.03	13080.4	13011.4	9798.29	9195.78	9822.69	10375.9
P56647	36	3	612.757	0.101174	0.245938	2385.8	0.473893	minus H20	minus H20 e NO	53309.3	Ribulose bisphosphate carboxylase large chain OS=Setaria italica OX=4555 GN=rbcL PE=3 SV=1	0	9.36491	3.17523	0	34.6375	0	8285.55	1199.8	2.32392	3.97673	0	0
Q7XBW5	4	2	43.175	0.102265	0.246281	1.5213	0.471597	#NAME?	minus H20 e NO	40097.8	Probable plastid-lipid-associated protein 3_ chloroplastic OS=Oryza sativa subsp, japonica OX=39947 GN=PAP3 PE=3 SV=1	39445.5	45183	26507.2	41281.6	35891	29233.2	28776.5	30866.6	22253.5	22113.6	29089	21850.4
P08926;Q42694	18	4	149.559	0.103399	0.246281	1.23578	0.469236	minus H20	minus NO	62036	RuBisCO large subunit-binding protein subunit alpha_ chloroplastic OS=Pisum sativum OX=3888 PE=1 SV=2	13623	14481.3	13148	13081.8	11244	13813.2	14165.2	17468.1	15498	13451.5	14099.4	16052.9
Q9LX08	2	1	10.0881	0.103565	0.246281	1.46023	0.468893	#NAME?	minus NO	36683.8	Annexin D6 OS=Arabidopsis thaliana OX=3702 GN=ANN6 PE=2 SV=1	15414.6	14371.2	14056.3	12805.8	6781.74	10436.7	11392.4	15137.8	16202.6	13496.1	12458	12378.1
Q38951	2	1	11.4546	0.10395	0.246281	11.7988	0.4681	#NAME?	minus NO	66258.6	Serine/threonine-protein phosphatase 2A 65 kDa regulatory subunit A gamma isoform OS=Arabidopsis thaliana OX=3702 GN=PP2AA3 PE=1 SV=2	1733.93	5576.54	35062.7	1549.9	1494.47	546.955	6820.07	3758.17	5793.45	1301.64	3386.27	2719.37
B0F481	3	1	16.9982	0.103972	0.246281	1.70117	0.468053	minus H20 e NO	minus H20	92962.1	Bifunctional dethiobiotin synthetase/7_8-diamino-pelargonic acid aminotransferase_ mitochondrial OS=Arabidopsis thaliana OX=3702 GN=BIO3-BIO1 PE=1 SV=1	12169.6	11950	9382.48	25095.7	17335.6	9955.04	13663	9365.97	9475.64	16987.5	16437.1	21871.4
Q9SR15	2	1	10.4374	0.104358	0.246281	2.40201	0.467261	minus NO	minus H20	46039.3	Tryptophan--tRNA ligase_ cytoplasmic OS=Arabidopsis thaliana OX=3702 GN=At3g04600 PE=2 SV=1	1264.37	945.531	1288.29	1066.48	856.238	1612.29	881.499	122.559	467.629	737.907	1031.87	687.767
Q9FH02	18	3	120.422	0.104473	0.246281	1.16266	0.467024	minus NO	minus H20 e NO	75402.9	ATP-dependent zinc metalloprotease FTSH 5_ chloroplastic OS=Arabidopsis thaliana OX=3702 GN=FTSH5 PE=1 SV=1	26591.7	23239	25340	30289.8	29536.2	25133.2	25140.9	23831	24755.1	23111.1	23766.1	26195.7
O23617	4	2	21.6853	0.104534	0.246281	1.68534	0.466901	minus H20 e NO	#NAME?	98367.1	Alpha_alpha-trehalose-phosphate synthase [UDP-forming] 5 OS=Arabidopsis thaliana OX=3702 GN=TPS5 PE=1 SV=2	17364.4	17325.6	7715.95	16872.2	16718.3	17524.5	22918.7	17273.7	27682.8	20203	27071.7	24194
P04713	3	2	26.7807	0.104543	0.246281	1.21318	0.466883	minus NO	#NAME?	66651.1	Granule-bound starch synthase 1_ chloroplastic/amyloplastic OS=Zea mays OX=4577 GN=WAXY PE=3 SV=1	72801.3	81585.6	63982.5	91631.7	97894.9	75394.1	85864.3	91102.5	81126.5	87813.9	89599.7	86749.3
P28516	4	2	21.1448	0.104648	0.246281	3.41581	0.466667	minus NO	minus H20	66397.4	Pyruvate decarboxylase 1 OS=Zea mays OX=4577 GN=PDC1 PE=2 SV=1	706.071	250.891	880.041	2479.77	1096.91	789.645	154.214	646.738	477.32	710.16	1271.84	1686.01
Q9LPS9	1	1	11.6478	0.105206	0.246549	1.84742	0.46553	minus H20 e NO	#NAME?	34661.3	Pirin-like protein At1g50590 OS=Arabidopsis thaliana OX=3702 GN=At1g50590 PE=2 SV=1	9729.32	10039.9	4444.26	8200.29	10139.5	10193.4	12323.8	8883.29	18608.1	12954.5	15951.5	15826.4
Q9ZVJ3	5	2	31.4839	0.105718	0.246549	1.25076	0.464491	minus NO	#NAME?	63052.4	65-kDa microtubule-associated protein 5 OS=Arabidopsis thaliana OX=3702 GN=MAP65-5 PE=1 SV=2	33494.1	29841.8	34340	38006.4	44243.3	39919.6	34655.7	47041.4	37361	35620.7	34008.6	39141.3
P27323	19	1	183.638	0.105763	0.246549	1.31932	0.464401	minus H20	#NAME?	80920.7	Heat shock protein 90-1 OS=Arabidopsis thaliana OX=3702 GN=HSP90-1 PE=1 SV=3	24555.4	19945.1	17241.2	21901.4	25249.6	24527.2	27160.7	23641.3	30654.8	24392.6	22436.8	24287.2
P93203	4	3	21.1481	0.107218	0.249156	1.2139	0.461478	#NAME?	minus H20 e NO	79858.8	MAR-binding filament-like protein 1 OS=Solanum lycopersicum OX=4081 GN=MFP1 PE=1 SV=1	29558.9	28774.5	38353.2	26877.4	23862.9	29234.2	29458.5	31619.7	30302.2	27017.6	25351.3	27281
Q6L4F8	2	1	11.4623	0.107644	0.249361	5.1932	0.460632	minus NO	minus H20	36851.4	Guanine nucleotide-binding protein subunit beta-like protein B OS=Oryza sativa subsp, japonica OX=39947 GN=RACK1B PE=1 SV=1	3498.17	3116.02	498.422	4441.71	717.932	4829.96	89.0941	157.728	1676.77	2917.38	3517.04	2230.93
A2Y8E0;P41344	20	6	181.917	0.108088	0.249608	1.21051	0.459752	minus H20 e NO	#NAME?	40384.3	Ferredoxin--NADP reductase_ leaf isozyme 1_ chloroplastic OS=Oryza sativa subsp, indica OX=39946 GN=OsI_21320 PE=3 SV=1	64371	55421	62131.7	82700.1	71882.8	61023	70467.2	73683.7	73100.5	67898	74827.3	77494.8
Q9ZVJ4	2	1	9.7462	0.108903	0.24969	1.42031	0.458147	minus NO	minus H20	21891	Peptidyl-prolyl cis-trans isomerase CYP22 OS=Arabidopsis thaliana OX=3702 GN=CYP22 PE=2 SV=1	15634.3	12567.2	11418.5	14003.1	15937.5	17822.9	11332.2	9269.18	13027.5	11068.5	14553.9	13790.3
Q9SFC4	5	2	31.8935	0.109234	0.24969	1.23606	0.457499	#NAME?	minus H20 e NO	65819.9	O-fucosyltransferase 24 OS=Arabidopsis thaliana OX=3702 GN=OFUT24 PE=2 SV=1	34798.8	34098.2	26766.1	36303.8	30962.2	27924.8	28307.9	29213.2	25768.8	26069.4	24997.9	26326.3
P51093	5	2	28.9553	0.10958	0.24969	2.11982	0.456824	minus H20	minus H20 e NO	41435.4	Leucoanthocyanidin dioxygenase OS=Vitis vinifera OX=29760 PE=2 SV=1	2157.76	2090.85	1461.74	2071.44	1387.79	3642.15	3993.7	4531.12	2495.32	1784.52	2200.85	1213.24
P49298	3	1	17.7271	0.110214	0.24969	4.34086	0.455592	minus H20	#NAME?	52468.3	Citrate synthase_ mitochondrial OS=Citrus maxima OX=37334 GN=CIT PE=2 SV=1	1079.08	1019.94	284.266	1422.3	2348.82	747.649	5150.56	4200.15	994.789	793.215	915.058	770.248
Q43272	7	4	50.8282	0.110249	0.24969	1.38441	0.455524	minus NO	#NAME?	53773.7	NADP-dependent glyceraldehyde-3-phosphate dehydrogenase OS=Zea mays OX=4577 GN=GPN1 PE=2 SV=1	26149.6	21324.6	25421.5	40699.9	33619.6	26597.6	21042.5	28784.5	25472.5	25772	23135.9	27837.6
Q40682;Q40680	3	1	19.6283	0.110297	0.24969	1.32757	0.45543	minus NO	#NAME?	24768.7	Elongation factor 1-delta 2 OS=Oryza sativa subsp, japonica OX=39947 GN=Os03g0406200 PE=2 SV=3	55885.9	48968.6	48680.9	82582.1	63528.8	57717.8	58203.3	60262	53251.4	67178.5	54087.2	67424.6
Q9LFC5	5	1	34.9448	0.110489	0.24969	4.75852	0.455059	minus NO	minus H20	82964.4	Pentatricopeptide repeat-containing protein At5g01110 OS=Arabidopsis thaliana OX=3702 GN=At5g01110 PE=2 SV=1	686.259	2318.07	216.247	1218.02	3811.48	1662.76	392.344	192.705	821.324	1302.67	1505.47	1652.55
P29195	31	5	258.289	0.11087	0.249788	1.36757	0.454324	minus H20 e NO	#NAME?	110066	Phosphoenolpyruvate carboxylase 1 OS=Sorghum bicolor OX=4558 GN=PEPC PE=2 SV=1	17512.1	13419.9	12868.2	19161.1	14988	20591.9	17143.7	17642.1	18101.4	22463.4	16989.2	20447.2
Q43036	21	2	355.807	0.111482	0.250175	1.6001	0.45315	minus NO	#NAME?	52860.7	Ribulose bisphosphate carboxylase large chain OS=Plumbago auriculata OX=45172 GN=rbcL PE=3 SV=1	2768.04	3722.05	2932.74	3405.56	6166.41	5505.52	3714.8	3945.06	4397.28	3447.18	3665.73	4381.5
P25387	3	1	18.0398	0.111895	0.250175	2.55766	0.452362	minus NO	#NAME?	35658.1	Guanine nucleotide-binding protein subunit beta-like protein OS=Chlamydomonas reinhardtii OX=3055 GN=GBLP PE=2 SV=1	16499.1	24363.4	5080.83	34920.9	45433.8	37152.8	19773	30498.2	11455.2	19568.9	22836.9	18790.2
Q93Z70	1	1	4.4011	0.112302	0.250175	1.44225	0.451587	minus H20 e NO	minus NO	44421	Probable N-acetyl-gamma-glutamyl-phosphate reductase_ chloroplastic OS=Arabidopsis thaliana OX=3702 GN=At2g19940 PE=1 SV=2	1310.64	1380.17	1758.04	1069.75	1449.83	1472.46	1163.74	1317.41	1568.58	1619.78	1750.16	2387.58
C0LGU1	2	1	11.9645	0.112979	0.250175	1.34568	0.450305	minus H20	minus NO	106971	Probable LRR receptor-like serine/threonine-protein kinase At5g37450 OS=Arabidopsis thaliana OX=3702 GN=At5g37450 PE=1 SV=1	9748.64	6878.98	7082.97	6910.36	7391.22	7610.91	9567.24	10585	9334.95	7004.68	7628.82	9622.2
Q7XTL7	2	1	10.2537	0.112997	0.250175	1.63113	0.450271	minus NO	#NAME?	21152.6	Vacuolar iron transporter homolog 5 OS=Oryza sativa subsp, japonica OX=39947 GN=Os04g0686800 PE=2 SV=3	61431.9	64237.9	29692.8	106986	75522.3	70909.1	62505.7	55156.4	60025.5	71904.5	70922.8	82604.1
P29356	3	1	16.9212	0.113648	0.250175	1.27334	0.449046	minus H20	minus H20 e NO	38698.8	Fructose-bisphosphate aldolase_ cytoplasmic isozyme OS=Spinacia oleracea OX=3562 PE=2 SV=1	14834	11963.9	11518.4	12033.1	13527.8	11405.9	12884.4	17674.4	16507.9	11695.1	12754.9	12513.3
Q9AU12	23	2	209.399	0.113648	0.250175	1.41551	0.449046	minus H20	#NAME?	111223	Phosphoenolpyruvate carboxylase OS=Phaseolus vulgaris OX=3885 PE=2 SV=1	23830.2	13014.3	23137.1	28003.3	25813.1	24100.6	28609	26892.1	29403.4	24849.8	26942.7	29660.9
Q9FLW0	2	1	10.9072	0.114092	0.250175	3.22907	0.448214	minus NO	#NAME?	92450.6	Probable receptor-like protein kinase At5g24010 OS=Arabidopsis thaliana OX=3702 GN=At5g24010 PE=1 SV=1	171504	19550	164616	563660	242117	342708	143169	165857	180992	193799	266156	372978
Q9M531	3	1	43.7634	0.114252	0.250175	908.181	0.447915	minus H20	minus H20 e NO	16058	Histone H2A OS=Euphorbia esula OX=3993 PE=2 SV=1	47.1973	57.2795	3066.69	4.67144	207.535	6.67191	5941.29	19773.2	21.3529	15.6462	7.94396	4.74754
Q9LKJ1;Q1PEY5	2	1	16.6547	0.114443	0.250175	1.36158	0.447559	minus NO	#NAME?	42472.8	3-hydroxyisobutyryl-CoA hydrolase 1 OS=Arabidopsis thaliana OX=3702 GN=CHY1 PE=1 SV=1	17602.7	19756.5	13303.8	23603.1	23637.1	21741.3	17166.3	23466.5	22309.4	18031.4	21186.9	20721.7
Q8WHZ6	14	2	176.746	0.114766	0.250175	1.7401	0.446959	#NAME?	minus H20 e NO	56284.4	Photosystem II CP47 reaction center protein OS=Psilotum nudum OX=3240 GN=psbB PE=3 SV=1	10424.1	7765.63	7384.53	6490	4532.69	4454.96	4211.77	3933.65	8811.47	5204.94	4417.98	5074.07
Q7SIC9;Q42677	25	10	251.265	0.11574	0.251527	1.68681	0.445159	minus NO	#NAME?	73392.7	Transketolase_ chloroplastic OS=Zea mays OX=4577 PE=1 SV=1	173103	161050	74627.8	203258	234436	251841	147240	159456	204311	176524	191752	236785
Q9SI53	5	1	30.1038	0.116067	0.251527	247.057	0.444558	#NAME?	minus H20 e NO	72897.1	Pentatricopeptide repeat-containing protein At2g03880_ mitochondrial OS=Arabidopsis thaliana OX=3702 GN=PCMP-H44 PE=2 SV=1	117.424	137.538	28896.6	9.2726	39.4246	98.9928	288.764	577.681	328.331	64.9013	31.5018	21.5922
Q8RWH8	3	1	20.8439	0.117601	0.253032	1.3478	0.441763	minus NO	minus H20 e NO	37730.6	Probable magnesium transporter NIPA9 OS=Arabidopsis thaliana OX=3702 GN=At5g11960 PE=2 SV=1	31124.5	33224.6	31084.6	39080.3	29784.6	41667.4	27337.6	32309.2	35567.5	25869.2	31010.2	25129.9
Q19V72;Q9MUP2	2	1	11.999	0.117783	0.253032	1.41938	0.441433	minus NO	#NAME?	13884.3	30S ribosomal protein S12_ chloroplastic OS=Chlorokybus atmophyticus OX=3144 GN=rps12 PE=3 SV=2	10929.4	11616.6	13714	17206.2	20752.9	13507.7	12819.7	15971.5	13903.6	13980.5	12251.1	15562.4
P41639	6	1	67.129	0.117918	0.253032	47.9989	0.44119	minus H20	minus H20 e NO	83836.6	Photosystem I P700 chlorophyll a apoprotein A1 OS=Pinus thunbergii OX=3350 GN=psaA PE=3 SV=1	144.061	485.633	1911.9	281.614	230.414	81.556	809.73	25081.6	577.809	137.224	237.342	176.887
Q9SWB4	4	2	23.0841	0.118131	0.253032	1.32666	0.440806	#NAME?	minus H20	92829.8	Protein ADP-ribosyltransferase PARP3 OS=Glycine max OX=3847 GN=PARP3 PE=2 SV=1	134984	117606	98727.8	83307.4	81507.1	100261	89031.1	79518.9	96264	100069	113225	80356.7
A2X052;Q6ZGL4	2	1	11.4217	0.119296	0.25346	5.50197	0.438719	minus NO	#NAME?	42732.2	Autophagy protein 5 OS=Oryza sativa subsp, indica OX=39946 GN=ATG5 PE=3 SV=2	299.523	0	47.1316	1310.16	307.207	289.916	732.134	325.19	274.48	555.833	690.48	508.078
Q00864;Q85X76;Q95666;P37853	8	2	50.8867	0.119902	0.25346	1.20244	0.437642	minus H20	#NAME?	58311.5	Light-independent protochlorophyllide reductase subunit B OS=Pinus thunbergii OX=3350 GN=chlB PE=3 SV=1	51507.9	52364.2	40094.2	54968.4	49447.1	53985.9	55901.2	57751.9	59458.1	52149.9	51113.7	54477.4
A0ZZ42	16	1	179.484	0.119933	0.25346	2.38493	0.437587	minus NO	#NAME?	53660.5	ATP synthase subunit beta_ chloroplastic OS=Gossypium barbadense OX=3634 GN=atpB PE=3 SV=1	64932.3	59091.1	14663.8	132875	116683	81200.9	41072.4	73129.4	43727.8	59798.1	55996.9	64579.7
B8BJ39;Q2RAK2	10	1	59.1684	0.11996	0.25346	1.32711	0.43754	minus NO	#NAME?	57776.3	Pyruvate kinase 1_ cytosolic OS=Oryza sativa subsp, indica OX=39946 GN=OsI_35105 PE=3 SV=1	99336.1	84714.3	65154.3	123073	93663.4	113984	85691.9	92905.6	81959.9	92602.1	93642.1	84971.1
P93407;P09678	10	4	115.859	0.120896	0.25346	1.78764	0.435889	minus NO	#NAME?	21415.1	Superoxide dismutase [Cu-Zn]_ chloroplastic OS=Oryza sativa subsp, japonica OX=39947 GN=SODCP PE=1 SV=1	40269.8	47515	102871	114517	127167	99138.8	63057.7	101710	60563.6	72108.1	74389.2	74050.2
P26526	7	2	73.5379	0.12095	0.25346	1.44274	0.435792	#NAME?	minus H20 e NO	54865.8	ATP synthase subunit alpha_ chloroplastic OS=Chlamydomonas reinhardtii OX=3055 GN=atpA PE=1 SV=3	158951	112467	133532	101921	85832.9	100898	91855.9	110966	168460	93964.6	90625.5	96092.1
P0DKK7;P35685	6	3	63.5021	0.121056	0.25346	1.78666	0.435608	minus NO	#NAME?	29475.1	60S ribosomal protein L7a-2 OS=Oryza sativa subsp, japonica OX=39947 GN=RPL7A-2 PE=2 SV=1	5049.86	2207.27	4640.45	7774.14	8084.12	5398.68	8073.36	5725.07	4833.36	5957.21	5194.9	5912.84
P12857;P25083;P31691;P40941	10	1	110.719	0.121099	0.25346	1.66194	0.435531	minus NO	#NAME?	42503.8	ADP_ATP carrier protein 2_ mitochondrial OS=Zea mays OX=4577 GN=ANT2 PE=2 SV=2	180390	162945	160972	362546	307732	167852	159498	155814	198527	193828	182191	240841
P28417	24	1	415.024	0.121611	0.25346	1.48596	0.434636	#NAME?	minus H20 e NO	51719.6	Ribulose bisphosphate carboxylase large chain (Fragment) OS=Pelargonium grandiflorum OX=4029 GN=rbcL PE=3 SV=1	2135.27	1618.53	2369.46	2008.5	1634.02	2402.77	1412.19	2173.01	1249.86	1350.43	1363.3	1407
P21820	4	1	27.1863	0.122028	0.25346	1.67369	0.433908	minus H20	minus NO	27261.1	Triosephosphate isomerase_ cytosolic OS=Coptis japonica OX=3442 PE=2 SV=1	4093.66	3946.33	2319.78	3252.1	3849.28	2719.29	6463.59	3872.91	6100.29	4294.04	4010.73	7189.73
Q8VYL1	3	2	17.2946	0.122535	0.25346	1.42722	0.433029	minus NO	minus H20	66080.6	Adenylate kinase 5_ chloroplastic OS=Arabidopsis thaliana OX=3702 GN=At5g35170 PE=1 SV=1	77809.5	60761.2	68096.2	73856.3	111609	81016.6	66537.6	53453.5	66722.3	68656.3	70374.2	88728
Q0JM17;Q5JK84	6	2	61.7517	0.12284	0.25346	1.63842	0.4325	minus H20	minus H20 e NO	49224.1	DEAD-box ATP-dependent RNA helicase 56 OS=Oryza sativa subsp, japonica OX=39947 GN=AIP1 PE=1 SV=2	44663.3	48553.8	21431.9	29563.3	33616.1	35550.1	51823.4	46547.7	55373.8	30321	34530.9	28985.7
P16032;Q04450;Q08183	5	1	44.9435	0.122932	0.25346	2.63124	0.432342	minus H20	#NAME?	20504.4	Ribulose bisphosphate carboxylase small chain 1_ chloroplastic OS=Mesembryanthemum crystallinum OX=3544 GN=RBCS-1 PE=2 SV=2	215.598	216.519	47.0345	151.225	214.124	302.867	530.575	284.641	445.547	231.177	189.8	180.343
P45726	3	1	17.2525	0.124168	0.25346	1.2446	0.430219	minus H20 e NO	#NAME?	78379.3	Phenylalanine ammonia-lyase OS=Camellia sinensis OX=4442 GN=PAL PE=2 SV=1	31427.7	32022.2	32015.1	40291.9	31428.9	34367.3	33979.3	34813.1	37126.1	34705.8	39105.9	45004.6
Q96453	12	3	103.428	0.124481	0.25346	1.42519	0.429686	minus NO	#NAME?	29632.2	14-3-3-like protein D OS=Glycine max OX=3847 GN=GF14D PE=2 SV=1	52464.1	50014.6	51203.1	94584.3	64624.7	59817.5	42422.5	50984.6	60640.2	53675.3	62463.4	80611.5
A2XIK9;Q53RM0	2	1	12.5191	0.124617	0.25346	1.61082	0.429455	minus H20 e NO	#NAME?	45135.6	Magnesium-chelatase subunit ChlI_ chloroplastic OS=Oryza sativa subsp, indica OX=39946 GN=CHLI PE=3 SV=1	6883.21	6014.75	4805.95	10575.8	8282.03	8726.25	4085.93	5344.07	8928.4	7333.66	7830.35	13353.8
P09607	2	2	11.095	0.124701	0.25346	1.22954	0.429311	#NAME?	minus H20 e NO	61013.7	Pectinesterase 2,1 OS=Solanum lycopersicum OX=4081 GN=PME2,1 PE=2 SV=2	20718.3	18876	26713.9	17744.1	17575.1	18848.5	18121.8	20018.9	19769	18316.8	17072.8	18539.7
Q10Q65	1	1	6.6803	0.125143	0.25346	1.92739	0.428562	minus NO	minus H20	57270	Metal transporter Nramp2 OS=Oryza sativa subsp, japonica OX=39947 GN=NRAMP2 PE=2 SV=1	2937.61	2607.07	4151.25	4077.12	3221.79	3307.28	708.369	2026.27	2768.23	2917.65	2985.91	2649.57
Q941T1	3	1	16.6627	0.125566	0.25346	2.34938	0.427847	#NAME?	minus H20	80135.7	Delta-1-pyrroline-5-carboxylate synthase 2 OS=Oryza sativa subsp, japonica OX=39947 GN=P5CS2 PE=2 SV=1	10963.2	11622.6	8094.73	13533.7	5495.61	3869.48	2580.42	6139.54	4339.02	11829.9	12749.3	6016.93
Q6ZL94;P68209;Q6DQL1;Q8GTQ9;Q8LAD2	5	4	41.5964	0.126111	0.25346	1.29417	0.42693	minus NO	minus H20 e NO	34588.7	Succinate--CoA ligase [ADP-forming] subunit alpha_ mitochondrial OS=Oryza sativa subsp, japonica OX=39947 GN=Os07g0577700 PE=1 SV=1	33039.9	27033	23303.1	37909.7	32070.1	36960	25950.5	35108.9	25957.3	26949.4	28296.8	27385.9
P51850	1	1	5.2944	0.126147	0.25346	2.06536	0.426869	minus NO	minus H20	64879.3	Pyruvate decarboxylase 1 OS=Pisum sativum OX=3888 GN=PDC1 PE=2 SV=1	13044.6	9156.03	4386.1	11353.6	11612.2	11922.6	3737.03	5154.31	8000.84	7394.59	8230.68	9042.05
A9PEK8;A9PHE9;P47916;A9PDZ7;P50303;Q96552;A7NVX9;Q8W3Y4;A7L2Z6;Q56TU4;Q6F3F3;Q9FUZ1;Q9SBQ7;A4ULF8;Q56TU3;Q96551;P49613	10	1	73.191	0.126175	0.25346	1.24474	0.426822	minus NO	minus H20	43626.1	S-adenosylmethionine synthase 3 OS=Populus trichocarpa OX=3694 GN=METK3 PE=2 SV=1	16312.1	18447	17807.7	19683.6	20017.7	19117.3	13423.8	15696.9	18133	13947.9	16474.9	18434.5
P93212;Q41246	8	1	69.0746	0.12622	0.25346	31.4137	0.426747	minus NO	minus H20	28928.3	14-3-3 protein 7 OS=Solanum lycopersicum OX=4081 GN=TFT7 PE=2 SV=2	177.874	0	566.153	4213.79	1176.53	952.293	101.642	15.0932	85.1711	361.741	547.028	1270.91
Q39442	17	1	142.055	0.127537	0.254421	3.43819	0.424549	minus H20	minus NO	68833.4	V-type proton ATPase catalytic subunit A OS=Beta vulgaris OX=161934 PE=2 SV=1	318.623	1414.91	591.687	812.688	100.479	169.512	1456.03	597.161	1669.27	600.459	1144.24	1031.77
P48493	4	1	33.2502	0.127579	0.254421	1.34509	0.424479	minus NO	#NAME?	20768.5	Triosephosphate isomerase_ cytosolic (Fragment) OS=Lactuca sativa OX=4236 PE=2 SV=1	63265.9	67056.1	53026.7	87567.7	84306.8	74745.2	59530.5	77654.5	48241.7	63304	61838	77409.6
A0A338	1	1	13.46	0.127948	0.254421	7.23913	0.423867	minus H20	minus H20 e NO	18727.4	NAD(P)H-quinone oxidoreductase subunit J_ chloroplastic OS=Coffea arabica OX=13443 GN=ndhJ PE=3 SV=1	3289.83	5265.44	22543.5	4610.16	6915.23	3975.84	60184.9	29930.7	5959.62	4355.7	4906.7	4009.26
A2WYE9;Q0JGK4	19	7	141.908	0.128403	0.254421	1.50623	0.423116	minus H20 e NO	#NAME?	120147	Probable sucrose-phosphate synthase 1 OS=Oryza sativa subsp, indica OX=39946 GN=SPS1 PE=2 SV=2	35376.9	42202.5	40260.1	64456.8	49414.1	42066.4	57493.4	44260.1	36649	58824.7	69817.2	48851.5
Q6K8J4	16	10	98.2686	0.128524	0.254421	1.29361	0.422917	minus H20	#NAME?	82731.5	4-hydroxy-3-methylbut-2-en-1-yl diphosphate synthase (ferredoxin)_ chloroplastic OS=Oryza sativa subsp, japonica OX=39947 GN=ISPG PE=2 SV=1	19351.5	11806.9	13972.9	16959.1	13696.2	15515.3	21063.5	18182.8	19136.2	17836.7	18251.1	17822.1
Q7XDH8	1	1	8.4998	0.128764	0.254421	1.51024	0.422523	minus NO	minus H20	21479.3	Cyclin-dependent kinase inhibitor 4 OS=Oryza sativa subsp, japonica OX=39947 GN=KRP4 PE=2 SV=2	13149.7	12543.3	11317.8	19148.9	12574	12249.7	9452.33	6364.06	13300	15028.7	14167.6	14557.4
P52894;P34106;F4I7I0	9	6	90.8998	0.130404	0.255684	1.3383	0.419848	minus NO	#NAME?	53390.8	Alanine aminotransferase 2 OS=Hordeum vulgare OX=4513 PE=1 SV=1	71947.8	59734.6	55255.8	87922.4	93439.2	68817.4	59116.2	70549	81830.2	75671.3	73541.5	83858.6
P00877;Q2TGZ2	19	3	323.365	0.130743	0.255684	1.36357	0.419299	minus NO	#NAME?	53227.4	Ribulose bisphosphate carboxylase large chain OS=Chlamydomonas reinhardtii OX=3055 GN=rbcL PE=1 SV=1	22984.9	19960.3	18184.7	23744.7	29960.7	29649.8	25810.7	18422.6	26553.1	25292.3	25418.2	22504
Q9M3C6	3	2	16.7801	0.131194	0.255684	1.37442	0.418571	minus NO	minus H20 e NO	31530.2	Photosystem I assembly factor PSA3_ chloroplastic OS=Arabidopsis thaliana OX=3702 GN=PSA3 PE=1 SV=1	7450.15	5944.81	5357.24	9596.95	6630.48	7432.7	7056.22	6484.66	5505.08	5506.95	5752.39	5955.35
O23760	3	2	16.0231	0.131709	0.255684	1.91773	0.417744	minus NO	minus H20 e NO	40775.1	Caffeic acid 3-O-methyltransferase OS=Clarkia breweri OX=36903 GN=COMT PE=1 SV=1	11359.1	11573.6	28516.7	22853.7	25393.8	18195.3	12577	16806.1	10854.3	10236.8	11334	13075.9
Q9M7Q2	2	1	11.3831	0.131858	0.255684	2.93072	0.417506	minus H20 e NO	minus H20	46663.3	ABSCISIC ACID-INSENSITIVE 5-like protein 7 OS=Arabidopsis thaliana OX=3702 GN=ABF4 PE=1 SV=1	439.514	482.34	1608.52	557.577	330.892	650.799	691.917	214.082	508.13	800.36	1660.09	1683.97
P25831	23	1	411.18	0.131947	0.255684	2.43316	0.417363	minus H20	minus H20 e NO	53635.6	Ribulose bisphosphate carboxylase large chain OS=Mirabilis jalapa OX=3538 GN=rbcL PE=3 SV=1	821.543	756.49	535.95	935.314	697.648	1012.93	1845.22	1963.74	608.891	638.1	516.63	660.953
Q6DBN6	1	1	5.9482	0.132081	0.255684	1.91052	0.417149	minus H20	minus NO	51058.3	F-box/FBD/LRR-repeat protein At1g51370 OS=Arabidopsis thaliana OX=3702 GN=At1g51370 PE=2 SV=1	52700.5	73524.6	61506.8	31810	63906.7	30453.5	81540.5	65119.2	94390.7	32818.2	70554.3	63471.5
P46253	9	3	50.7323	0.132641	0.255684	1.98256	0.416256	#NAME?	minus NO	44823.2	Stearoyl-[acyl-carrier-protein] 9-desaturase_ chloroplastic OS=Solanum tuberosum OX=4113 PE=2 SV=1	32423.5	16219.5	13057.2	13347	8159.68	9614.9	16119.4	13573	24573.3	11788.7	14213.9	13578.4
Q01908	7	3	65.6491	0.133359	0.255684	1.4459	0.415117	minus NO	#NAME?	41196.3	ATP synthase gamma chain 1_ chloroplastic OS=Arabidopsis thaliana OX=3702 GN=ATPC1 PE=1 SV=1	15554.3	8648.98	14972.9	18090.9	20603.2	17950.7	13128.6	17476.1	18490.6	16211.6	18784.4	20564.9
A0A0M5L832	1	1	5.9372	0.134158	0.255684	1.55032	0.413857	minus H20	minus NO	94676.2	(-)-kolavenyl diphosphate synthase TPS14_ chloroplastic OS=Tripterygium wilfordii OX=458696 GN=TPS14 PE=1 SV=1	13630.1	18010.1	20332	14929.6	14911.7	10147.6	23874	18416.1	19705.8	12465	17361.2	19517.2
Q84N37	5	2	40.9252	0.134287	0.255684	5.77834	0.413655	minus H20	minus H20 e NO	59054.8	OBERON-like protein (Fragment) OS=Pisum sativum OX=3888 GN=PVIP PE=1 SV=1	14185.7	27940.3	45036.6	15069.3	129498	18713.4	93328	108628	32236.5	13634.7	13426.4	13468.3
P46283	5	1	29.8028	0.134326	0.255684	1.35428	0.413594	minus NO	#NAME?	42813.6	Sedoheptulose-1_7-bisphosphatase_ chloroplastic OS=Arabidopsis thaliana OX=3702 GN=At3g55800 PE=2 SV=1	16485.7	9380.7	14148.7	19380.8	16563.4	18247.3	14382.6	13928.7	17014	15859.4	17749.3	20533.9
P25828	28	1	460.862	0.134573	0.255684	2.45879	0.413208	minus H20 e NO	minus NO	53592.7	Ribulose bisphosphate carboxylase large chain OS=Basella alba OX=3589 GN=rbcL PE=3 SV=1	829.01	815.485	721.258	288.977	162.449	512.384	774.891	219.708	1081.38	642.861	887.479	839.468
Q1ACK1	17	1	205.963	0.134735	0.255684	1.44842	0.412953	minus H20 e NO	minus H20	53601.4	ATP synthase subunit beta_ chloroplastic OS=Chara vulgaris OX=55564 GN=atpB PE=3 SV=1	69144.6	62408.4	40980.1	74939.1	57254.2	78495.4	45391.8	50445.7	69039	84573.7	81580.3	72655.6
Q39092	1	1	6.063	0.134938	0.255684	4.80289	0.412637	minus NO	minus H20	30581	Zinc finger protein ZAT1 OS=Arabidopsis thaliana OX=3702 GN=ZAT1 PE=2 SV=1	262.001	310.82	16.9637	1155.43	272.261	735.547	173.244	14.1293	263.03	984.589	561.025	582.889
A6H5J1	5	1	53.7944	0.134939	0.255684	25.6243	0.412634	minus NO	#NAME?	35711.4	Cytochrome f OS=Cycas taitungensis OX=54799 GN=petA PE=3 SV=1	31.6663	16.363	27.1134	1593.17	228.848	103.461	148.406	599.245	12.5165	75.424	47.1472	15.7684
Q40910	2	1	10.802	0.135709	0.256485	2.33199	0.411436	minus H20 e NO	#NAME?	62940	Phenylalanine ammonia-lyase G4 (Fragment) OS=Populus kitakamiensis OX=34292 GN=PALG4 PE=3 SV=1	11934.2	7693.04	5220.64	14043.5	12916.6	12490.3	4464.92	11810.9	15750.7	16936.7	14432	26576.4
Q31715	29	1	521.109	0.136682	0.257063	2.32832	0.409933	minus NO	minus H20	52555.5	Ribulose bisphosphate carboxylase large chain (Fragment) OS=Bertiera breviflora OX=43448 GN=rbcL PE=3 SV=1	1395.35	1604.05	853.457	2737.88	1433.92	1894.56	303.508	1453.45	848.508	1335.22	1759.2	1455.4
P31414	17	4	133.077	0.136716	0.257063	1.36794	0.40988	minus H20 e NO	#NAME?	81504.5	Pyrophosphate-energized vacuolar membrane proton pump 1 OS=Arabidopsis thaliana OX=3702 GN=AVP1 PE=1 SV=1	204233	200220	142216	163152	201089	225033	211403	200643	260235	223780	278980	245054
Q7FAE1	3	2	24.5694	0.137058	0.257063	1.31754	0.409354	minus H20	minus H20 e NO	28118.7	Momilactone A synthase OS=Oryza sativa subsp, japonica OX=39947 GN=Os04g0179200 PE=2 SV=1	5289.88	6963.78	6246.93	7467.55	8031.81	5939.66	7816.38	7662.17	7172.78	4702.78	5529.9	6959.51
Q0DM48	2	2	16.4328	0.138364	0.257812	2.95852	0.40736	minus H20	minus NO	51330.8	Mannan endo-1_4-beta-mannosidase 3 OS=Oryza sativa subsp, japonica OX=39947 GN=MAN3 PE=2 SV=2	25044.3	19928.3	5118.07	6150.56	5146.22	6445.64	11428	15731.6	25331.8	12352	12426.4	7565.09
O49079	12	3	158.534	0.138389	0.257812	1.54044	0.407322	#NAME?	minus NO	35097.5	Oxygen-evolving enhancer protein 1_ chloroplastic OS=Fritillaria agrestis OX=64177 GN=PSBO PE=2 SV=1	48738.3	54278.1	62624.1	35062.9	21530.4	50934.4	44575.8	51472.7	47940.1	46596.3	48209.3	45210.8
A4S779	7	1	42.1245	0.13964	0.257812	1.20777	0.405431	minus NO	#NAME?	42148.7	S-adenosylmethionine synthase OS=Ostreococcus lucimarinus (strain CCE9901) OX=436017 GN=METK-1 PE=3 SV=1	13478.5	12293.6	14418.8	16944.3	17442.7	14154.6	15302.7	13540.8	14463.7	12110.5	14928.3	14042.2
O64890	1	1	5.2449	0.139858	0.257812	3.82294	0.405103	minus H20 e NO	minus H20	53847.5	Endoglucanase 13 OS=Arabidopsis thaliana OX=3702 GN=At2g44550 PE=2 SV=1	3048.16	4015.71	1085.9	577.175	201.648	3137.96	236.921	437.458	2334.33	3299.86	5057.32	3144.94
Q9XIQ4	1	1	5.7704	0.139876	0.257812	2.29825	0.405076	minus H20	minus NO	51010.6	UDP-glycosyltransferase 79B11 OS=Arabidopsis thaliana OX=3702 GN=UGT79B11 PE=3 SV=1	3922.58	7367.18	2747.91	3415.38	2518.14	877.81	7219.3	4115.57	4319.25	3269.25	3121.99	2484.72
Q9ST62	1	1	5.7031	0.140036	0.257812	1.73203	0.404836	minus NO	minus H20	65782.1	External alternative NAD(P)H-ubiquinone oxidoreductase B1_ mitochondrial OS=Solanum tuberosum OX=4113 GN=NDB1 PE=1 SV=1	2981.95	1520.6	1877.03	3181.04	2530.17	2984.49	1549.15	2334.85	1136.54	2436.55	2426.11	1828.51
Q43497	9	3	95.2349	0.14018	0.257812	1.26697	0.40462	minus NO	minus H20	47149.7	Monodehydroascorbate reductase OS=Solanum lycopersicum OX=4081 GN=AFRR PE=1 SV=1	65272	60739.7	47491.6	62832.3	61467.7	77846.8	54329.2	46238	58983.9	64426.3	72941.7	62849.4
Q948R6	3	1	17.3975	0.140249	0.257812	1.67691	0.404517	minus H20	#NAME?	89037.5	Isomultiflorenol synthase OS=Luffa aegyptiaca OX=3670 GN=IMS1 PE=1 SV=1	20862	22609.2	15946.9	38665.2	17006.7	29107.2	28774.1	40808.4	30056.3	34540.7	28414.5	28794.4
P42744	1	1	6.4646	0.142987	0.260125	1.45221	0.400462	minus H20 e NO	#NAME?	60548.2	NEDD8-activating enzyme E1 regulatory subunit AXR1 OS=Arabidopsis thaliana OX=3702 GN=AXR1 PE=1 SV=1	76541.7	68806.9	58423.5	67302.7	85188.2	79499.2	89729.4	70361.7	123961	81658.3	99650.9	114611
P34823;P0DH99;Q0WL56;Q8GTY0;Q8W4H7;P34824;Q40034;Q41011;P85915	19	3	210.734	0.14379	0.260125	1.60617	0.399288	minus NO	minus H20	49654.4	Elongation factor 1-alpha OS=Daucus carota OX=4039 PE=2 SV=1	3599.58	2961.21	2275.82	4450.94	3286.97	3857.84	1373.72	2713.91	3131.85	3573.6	3915.32	3240.15
Q9LVI8	4	1	22.602	0.143832	0.260125	1.56445	0.399227	minus H20	minus H20 e NO	38822.7	Glutamine synthetase cytosolic isozyme 1-3 OS=Arabidopsis thaliana OX=3702 GN=GLN1-3 PE=1 SV=1	9829.91	7752.46	9434.2	8005.71	6874.66	8565.12	7881.16	11404.6	15843.3	7170.9	6501.06	8782.56
Q31672	31	1	503.426	0.143872	0.260125	2.04263	0.399168	minus H20 e NO	minus H20	52163	Ribulose bisphosphate carboxylase large chain (Fragment) OS=Antirhea lucida OX=43446 GN=rbcL PE=3 SV=1	9924.54	10294.2	5794.55	15735.4	5799.95	11766.5	4111.14	4399.41	8732.54	11509.2	10012.4	13699.7
Q42669	4	2	23.3565	0.14434	0.260125	1.21082	0.398489	minus H20	minus H20 e NO	83786.9	Aconitate hydratase (Fragment) OS=Cucumis melo var, conomon OX=3657 GN=ACO PE=2 SV=1	20451.3	16339.5	18035.7	17400.6	17403.7	20315.1	18340.8	22099	21027.3	16598.6	16997.8	17168.2
Q49CC1	20	1	310.414	0.144434	0.260125	1.71891	0.398352	minus NO	#NAME?	53893	Ribulose bisphosphate carboxylase large chain OS=Cuscuta sandwichiana OX=197374 GN=rbcL PE=3 SV=1	15626.9	17798.9	5931.78	24756.6	19958.7	22936.8	15090.9	17165.8	16823.7	11913.4	14855.5	13917
O48767	1	1	5.735	0.144775	0.260125	1.83848	0.397859	minus NO	minus H20	33190.1	AUGMIN subunit 2 OS=Arabidopsis thaliana OX=3702 GN=AUG2 PE=1 SV=2	12100.6	9824.84	4947.32	15589.5	10305.9	13509.4	9871.64	5123.01	6438.73	8673.26	7320.06	7192.91
P08440;Q5N725	8	1	54.1433	0.144791	0.260125	1.22971	0.397835	minus NO	#NAME?	39060.4	Fructose-bisphosphate aldolase_ cytoplasmic isozyme OS=Zea mays OX=4577 PE=2 SV=1	50759.6	46331.1	39545.4	57906.6	55655	54461.6	41738.7	57757.6	45912.8	45682.6	44586.5	48308.7
Q5VQG4	4	1	27.7618	0.144948	0.260125	1.86719	0.397609	minus NO	minus H20	86559.3	Galactinol--sucrose galactosyltransferase OS=Oryza sativa subsp, japonica OX=39947 GN=RFS PE=1 SV=1	9354.33	7768.59	6649.31	19777.6	13112.2	7802.2	7254.17	8714.14	5824.87	9667.15	8039.31	11551.1
O22591	4	3	35.2827	0.145874	0.260125	1.47372	0.396277	minus H20	minus NO	24842.3	Oxygen-evolving enhancer protein 3_ chloroplastic OS=Onobrychis viciifolia OX=3882 GN=PSBQ PE=2 SV=1	61886.4	66795.4	83324.6	38782.4	63634.5	65777.4	71667.3	79026.7	97176.9	64273.2	79741.9	85550
Q9SK03	1	1	5.9504	0.146339	0.260125	1.68196	0.395611	minus H20 e NO	#NAME?	49714.4	Ethylene-responsive transcription factor RAP2-7 OS=Arabidopsis thaliana OX=3702 GN=RAP2-7 PE=2 SV=2	9395.19	6459.35	7714.07	14383.8	8753.13	7962.2	9813.53	9430.77	13046.9	11433.5	11111.9	17096.1
Q307Y9;Q6GV10;P43280	8	1	56.8023	0.146648	0.260125	1.68655	0.395169	minus H20	minus NO	43729.4	S-adenosylmethionine synthase 1 OS=Solanum tuberosum OX=4113 GN=METK1 PE=2 SV=1	4476.97	4098.26	5531.9	2533.91	3469.77	4863.73	7285.81	4203.14	6839.47	4050.53	4836.23	5235.79
Q9SHE8	3	1	27.8198	0.146813	0.260125	1.5848	0.394935	minus H20	minus NO	24344.3	Photosystem I reaction center subunit III_ chloroplastic OS=Arabidopsis thaliana OX=3702 GN=PSAF PE=1 SV=1	2061.41	1822.83	2442.8	1191.9	1916.85	2141	2558.9	2250.51	3510.42	1919.05	2641.59	2613.18
P22926	3	3	29.7628	0.146818	0.260125	1.34465	0.394928	minus NO	minus H20	43390.8	Chalcone synthase F OS=Petunia hybrida OX=4102 GN=CHSF PE=2 SV=2	19508.7	16839.7	27809.5	31136.5	30998.9	23306.5	21246.2	20926.3	21369.5	24172.5	22968.9	21441.5
Q9M880;Q9M881	4	1	25.0834	0.147298	0.260125	19.8827	0.394245	#NAME?	minus NO	46384.6	Stearoyl-[acyl-carrier-protein] 9-desaturase 4_ chloroplastic OS=Arabidopsis thaliana OX=3702 GN=S-ACP-DES4 PE=1 SV=2	514.905	1317.11	17812.6	129.642	622.826	235.556	2656.12	7908.33	714.844	479.713	1034.73	905.109
Q332U5	1	1	6.6085	0.14784	0.260125	1.28224	0.393479	minus NO	minus H20 e NO	38578.8	DNA-directed RNA polymerase subunit alpha OS=Lactuca sativa OX=4236 GN=rpoA PE=3 SV=1	13401.3	17179.3	12568.8	15633.4	16065.9	13328	15120.3	15396.3	12309.8	12978.5	11243	10894.5
Q9SUW1	2	1	16.4838	0.148948	0.260125	1.26977	0.391919	#NAME?	minus H20	50931.1	Probable xyloglucan galactosyltransferase GT19 OS=Arabidopsis thaliana OX=3702 GN=GT19 PE=2 SV=1	28537.6	34253.6	29750	35276.9	22910	32581.7	24705.2	24564.8	23610.2	28862.1	31192.6	32234.4
P49296	2	2	11.4834	0.149256	0.260125	1.24166	0.391488	minus NO	minus H20 e NO	65010.6	Isocitrate lyase OS=Cucumis sativus OX=3659 PE=3 SV=1	13962.5	13428.5	13024.6	17421.6	13719.3	18209	13817.6	19244.8	15840.5	11515.1	13581.3	14648.5
Q05761;P62302	6	2	59.3437	0.14941	0.260125	1.22347	0.391273	minus H20	#NAME?	17058.2	40S ribosomal protein S13 OS=Zea mays OX=4577 GN=RPS13 PE=2 SV=1	5587.58	5570.72	7366.83	6918.91	7892.41	7411.43	7357.81	8538.24	6768.86	6382.77	7073.91	6723.48
Q9FZB8	3	2	15.5909	0.149665	0.260125	1.84922	0.390917	minus NO	minus H20 e NO	98143	Probable LRR receptor-like serine/threonine-protein kinase At1g51810 OS=Arabidopsis thaliana OX=3702 GN=At1g51810 PE=1 SV=1	6078.18	5020.82	5350.27	5270.45	13377.9	10407.9	5107.03	3834.75	7504.06	4958.4	5526.64	5227.63
Q5XF79	3	2	17.2502	0.149721	0.260125	1.21292	0.390839	minus H20	minus H20 e NO	42981.2	Probable serine/threonine-protein kinase PBL18 OS=Arabidopsis thaliana OX=3702 GN=PBL18 PE=2 SV=1	62015.5	71924.9	67607.9	58274.7	73640.3	64092.4	76437.4	82218.7	66467.8	58801.3	62773.2	64030.1
Q9ZTZ7	14	3	95.7274	0.149901	0.260125	1.26735	0.390589	minus NO	minus H20	128604	K(+) efflux antiporter 1_ chloroplastic OS=Arabidopsis thaliana OX=3702 GN=KEA1 PE=1 SV=2	20148.3	18800.1	20664.2	23747.6	20862.7	26221	15400.2	23150.9	17338.2	18797.4	18369.4	19988
Q6AVT2;Q00081;Q9SIK1	14	3	121.852	0.150186	0.260125	1.63772	0.390192	minus H20	#NAME?	55826.4	Glucose-1-phosphate adenylyltransferase large subunit 1_ chloroplastic/amyloplastic OS=Oryza sativa subsp, japonica OX=39947 GN=AGPL1 PE=1 SV=1	2262.74	1969.69	2171.29	2722.59	2152.88	5378.4	3813.81	2936.77	3736.97	2090.28	2241.14	2813.68
F4HP88;F4JLE5	5	1	39.3409	0.150781	0.260125	1.62211	0.389368	#NAME?	minus H20 e NO	69907.5	Phosphatidylinositol/phosphatidylcholine transfer protein SFH4 OS=Arabidopsis thaliana OX=3702 GN=SFH4 PE=2 SV=1	155101	105666	87845.5	80429.7	64007.9	77372	80000.1	88366.5	177972	83713.3	63843	67357.3
Q2QM69	2	1	11.4289	0.151122	0.260125	3.60464	0.388898	minus H20 e NO	minus NO	39168.3	2-methyl-6-phytyl-1_4-hydroquinone methyltransferase 2_ chloroplastic OS=Oryza sativa subsp, japonica OX=39947 GN=Os12g0615400 PE=2 SV=2	77.611	214.931	10.495	115.553	26.5194	45.9541	0	0	203.275	306.284	178.245	193.241
P0C8Y0	6	4	40.0004	0.151174	0.260125	1.49051	0.388826	#NAME?	minus NO	89410.7	Camelliol C synthase OS=Arabidopsis thaliana OX=3702 GN=CAMS1 PE=1 SV=1	70454.1	67883.2	43562.4	37129.6	32612.9	52295.7	54194.6	48589.1	65755.1	35693.2	45434.2	51051.5
O64784	1	1	5.496	0.151195	0.260125	1.667	0.388797	minus H20	#NAME?	92188.8	G-type lectin S-receptor-like serine/threonine-protein kinase At1g61360 OS=Arabidopsis thaliana OX=3702 GN=At1g61360 PE=2 SV=1	63616.8	55839.7	24843.1	60490.7	64075.6	54374	89908.9	67014.9	83623	58427.8	69905.7	65521.9
Q94KD3	2	1	16.4842	0.151363	0.260125	1.97778	0.388565	minus H20 e NO	#NAME?	81337.8	Vacuolar protein sorting-associated protein 52 A OS=Arabidopsis thaliana OX=3702 GN=VPS52 PE=1 SV=1	4385.49	4785.49	1220.41	6707.68	6679.56	5681.31	6159.47	3101.73	4978.09	5537.62	7697.18	7317.11
P26300	10	1	61.9048	0.15173	0.26015	2.49358	0.388061	#NAME?	minus NO	48083.6	Enolase OS=Solanum lycopersicum OX=4081 GN=PGH1 PE=2 SV=1	1595.11	931.282	2627.89	325.376	385.874	1355.76	745.487	1286.06	1102.83	618.684	872.04	905.53
Q9S841;P83504;P81665	17	4	186.226	0.152716	0.260471	1.24486	0.386713	minus H20	minus NO	35247.5	Oxygen-evolving enhancer protein 1-2_ chloroplastic OS=Arabidopsis thaliana OX=3702 GN=PSBO2 PE=1 SV=1	53125.5	44205.3	60088.1	42150.6	50725.5	52951.7	58299	62576.3	60659.3	44599.3	51626.7	54387.4
P51139	1	1	5.3433	0.15295	0.260471	3.29982	0.386394	minus NO	#NAME?	46785	Glycogen synthase kinase-3 homolog MsK-3 OS=Medicago sativa OX=3879 GN=MSK-3 PE=2 SV=2	709.205	415.967	30.6547	708.868	1877.87	1227.29	369.755	501.504	732.908	1357.04	987.336	792.453
P15773	3	1	45.6255	0.152974	0.260471	104.992	0.386361	minus H20	minus H20 e NO	29439.8	Chlorophyll a-b binding protein AB10_ chloroplastic OS=Malus domestica OX=3750 PE=3 SV=1	9.70818	77.982	20.1665	29.4052	87.6798	7.96806	655.403	2623.96	12.2601	9.8379	15.7421	5.77135
Q9ZP06;Q43744;P83373;P86074;Q9LKA3;P85920;Q9SN86	7	4	46.6098	0.15415	0.26187	1.42057	0.384768	minus H20	minus H20 e NO	36032.6	Malate dehydrogenase 1_ mitochondrial OS=Arabidopsis thaliana OX=3702 GN=At1g53240 PE=1 SV=1	17153	12964.5	20394.5	14927.9	17402.8	16288.6	26612	23500.5	16990.5	13689.5	15916.9	17630.1
Q9FMR9	2	2	11.3234	0.155882	0.263672	3.85009	0.382447	minus NO	#NAME?	50608.5	RuvB-like protein 1 OS=Arabidopsis thaliana OX=3702 GN=RIN1 PE=1 SV=1	449.074	299.999	113.041	1542.65	1371.6	404.967	316.265	67.3902	610.858	666.197	401.662	800.627
Q9LFH6	3	1	17.5742	0.155925	0.263672	1.56921	0.38239	minus NO	minus H20 e NO	34226	Probable E3 ubiquitin-protein ligase LUL2 OS=Arabidopsis thaliana OX=3702 GN=LUL2 PE=2 SV=1	7295.94	7802.34	6101	9480.88	12176.5	7221.97	7032.78	9428.92	5391.2	6041.79	6769.64	5592.36
Q2QVG9;P84565	39	8	356.481	0.158169	0.266857	1.27768	0.379425	minus NO	minus H20	102131	Chaperone protein ClpC2_ chloroplastic OS=Oryza sativa subsp, japonica OX=39947 GN=CLPC2 PE=2 SV=2	21069.6	17654.7	22445.6	24163.5	20105	22838.5	14746.2	20353.6	17422.7	18094.6	20658.8	20864.1
Q85FK9	5	2	47.4217	0.158887	0.267456	3.08463	0.378487	minus H20 e NO	minus H20	35365.9	Cytochrome f OS=Adiantum capillus-veneris OX=13818 GN=petA PE=2 SV=2	14523	13839.1	3338.55	14270.1	3819.06	6828.29	3643.67	4251.05	5846.76	14383.3	13198.9	14805.3
Q71VM4	6	2	37.9259	0.159441	0.26762	1.21423	0.377765	minus H20	minus H20 e NO	58198	Importin subunit alpha-1a OS=Oryza sativa subsp, japonica OX=39947 GN=Os01g0253300 PE=1 SV=2	38537.6	40295	38538	40636.9	47708.5	36112.8	45210	48647.3	38847.3	35035.6	36825.2	37430.6
P93286	1	1	5.7307	0.159708	0.26762	1.83165	0.377419	minus NO	#NAME?	51232	Cytochrome c biogenesis CcmF C-terminal-like mitochondrial protein OS=Arabidopsis thaliana OX=3702 GN=CCMFC PE=1 SV=2	6661.97	6301.57	1997.13	8844.67	8730.35	9827.67	8497.88	5988.06	6673.7	5707.41	6088.68	6194.03
A0ZZ48;Q2L921	7	2	70.0951	0.161139	0.269406	1.49996	0.375574	minus NO	#NAME?	35325.8	Cytochrome f OS=Gossypium barbadense OX=3634 GN=petA PE=3 SV=1	12271.3	10610.2	6269.2	11947.4	15851.8	15925.6	10853.6	12691	11180.7	9498.78	12544.6	9825.85
Q9LFB9	3	3	15.5496	0.16227	0.270507	1.81849	0.374127	minus NO	#NAME?	62580.1	Protein OCTOPUS-like OS=Arabidopsis thaliana OX=3702 GN=OPSL1 PE=2 SV=1	2518.41	1876.75	2249.04	2743.74	6374.09	2964.6	2285.85	3124.8	2835.4	2423.72	2512.12	2693.77
P48000	1	1	5.6804	0.163273	0.270507	11.7333	0.372855	minus H20	minus NO	47771	Homeobox protein knotted-1-like 3 OS=Arabidopsis thaliana OX=3702 GN=KNAT3 PE=1 SV=1	968.004	1989.97	4766.31	824.433	1379.09	2080.14	29840.4	19083	1338.15	3103.86	1741.32	842.989
Q42671	12	2	135.409	0.163531	0.270507	3.0673	0.372529	minus H20 e NO	#NAME?	36591	Glyceraldehyde-3-phosphate dehydrogenase_ cytosolic OS=Craterostigma plantagineum OX=4153 GN=GAPC PE=2 SV=1	1526.48	1455.49	836.072	2698.62	3367.82	1765.09	1408.94	2756.58	1432.18	7584.85	2173.48	1952.77
O81010	2	2	11.7412	0.163682	0.270507	12.6784	0.372338	minus H20 e NO	minus H20	50137.8	UDP-glycosyltransferase 79B8 OS=Arabidopsis thaliana OX=3702 GN=UGT79B8 PE=2 SV=1	64.5433	203.287	0	1043.52	317.414	108.615	125.056	28.0404	73.9344	138.646	1180.09	1559.64
Q8LNW6	3	2	23.6435	0.163944	0.270507	1.46145	0.372008	minus H20 e NO	#NAME?	53839.3	Flotillin-like protein 3 OS=Oryza sativa subsp, japonica OX=39947 GN=FLOT3 PE=3 SV=2	48937.9	52478.8	36405.5	64660.4	47264.8	36059.9	55348.6	59147.7	50622.1	59623.6	61247	80549.8
Q42599	2	1	15.7848	0.163993	0.270507	1.32632	0.371946	minus H20	minus NO	25959	NADH dehydrogenase [ubiquinone] iron-sulfur protein 8-A_ mitochondrial OS=Arabidopsis thaliana OX=3702 GN=At1g79010 PE=1 SV=1	10418.6	9427.93	9512.61	8278.65	8054.74	11429.4	10277.1	14902.3	11643	10454.8	9506.96	10358.8
Q9ASR1	27	7	214.679	0.164571	0.270556	1.6368	0.37122	#NAME?	minus H20	94803.8	Elongation factor 2 OS=Arabidopsis thaliana OX=3702 GN=LOS1 PE=1 SV=1	33571.5	32197.1	41247.9	32893.9	18506.7	15187.1	28631.5	22748.3	14001.8	26995.5	27891.6	21161.7
Q6DW76	8	2	47.3231	0.164756	0.270556	1.33767	0.370989	minus NO	minus H20	90025.8	Digalactosyldiacylglycerol synthase 1_ chloroplastic OS=Glycine max OX=3847 GN=DGD1 PE=2 SV=1	391409	332984	317347	407361	423020	510557	310884	436023	255534	357250	362299	324643
O24076;P49026	5	3	29.8026	0.165978	0.270656	1.21812	0.369465	#NAME?	minus H20 e NO	36065.6	Guanine nucleotide-binding protein subunit beta-like protein OS=Medicago sativa OX=3879 GN=GB1 PE=2 SV=1	29655.2	29567.1	38464.9	30285.7	29994.2	27819	29718.6	32842.1	29799.2	24925.8	25671.3	29597.7
A2YII8;Q0D8D4	4	2	22.7293	0.166461	0.270656	1.32811	0.368866	minus NO	minus H20	83218.2	Glutamine-dependent NAD(+) synthetase OS=Oryza sativa subsp, indica OX=39946 GN=OsI_25032 PE=3 SV=1	30544.4	28424.7	50602.8	34383.2	42363.8	33410.2	28089	26267.1	28586.7	29212.6	26744.1	28138.9
P42211	2	2	11.8776	0.166547	0.270656	1.11708	0.36876	#NAME?	minus H20 e NO	54945.4	Aspartic proteinase OS=Oryza sativa subsp, japonica OX=39947 GN=RAP PE=2 SV=2	23704.5	21912.1	25423.5	25084.4	22458.6	22990.8	22809.9	24407.5	22841.7	19607.1	22244.3	21743.1
P26964	25	2	453.664	0.166602	0.270656	1.24256	0.368692	#NAME?	minus H20 e NO	53298.3	Ribulose bisphosphate carboxylase large chain OS=Tsuga heterophylla OX=3359 GN=rbcL PE=3 SV=1	38558.9	35680.2	44111.4	33730.9	33151.3	41829.6	32901.2	40055.2	39745.6	29225.5	33922	32100
F4IGL2	2	1	10.2251	0.166648	0.270656	12.6047	0.368635	minus H20	#NAME?	97412.5	Kinesin-like protein KIN-7E OS=Arabidopsis thaliana OX=3702 GN=KIN7E PE=2 SV=1	80.7512	168.255	11.9105	9.07467	662.248	714.836	645.677	1657.19	985.902	904.044	184.537	861.28
Q9ZRA9;Q41784	11	1	81.412	0.167631	0.270746	14.9144	0.367424	minus H20 e NO	minus H20	50669.8	Tubulin beta-4 chain OS=Triticum aestivum OX=4565 GN=TUBB4 PE=2 SV=1	175.223	0	91.1859	908.581	63.2121	161.369	80.5889	25.8562	0	430.143	653.081	504.337
Q53RH0;A2XL32	5	1	37.8285	0.169418	0.270746	3.95189	0.365243	minus NO	#NAME?	71253.7	Probable ethylene response sensor 1 OS=Oryza sativa subsp, japonica OX=39947 GN=ERS1 PE=2 SV=1	877.767	1169.89	245.162	2872.6	5085.06	1103.32	2343.18	1855.96	651.295	1467.02	1053.16	1428.7
Q9LZF6	25	4	166.954	0.169489	0.270746	1.13685	0.365156	minus NO	minus H20	90756.5	Cell division control protein 48 homolog E OS=Arabidopsis thaliana OX=3702 GN=CDC48E PE=2 SV=2	28444.6	23993.6	26175	33063	26848.4	28855.2	25123.9	26254.9	26702.3	27996.8	28071.7	27670.4
Q5SCY8	1	1	6.2395	0.169767	0.270746	1.97851	0.36482	minus NO	minus H20	54100.7	Light-independent protochlorophyllide reductase subunit N OS=Huperzia lucidula OX=37429 GN=chlN PE=3 SV=1	2945.73	2353.66	1273.93	5342.37	2085.41	3905.66	2160.88	1339.47	2227.92	2651.7	3304.46	3239.04
P37222	10	4	74.9041	0.17001	0.270746	1.64069	0.364527	#NAME?	minus H20	63846.2	NADP-dependent malic enzyme_ chloroplastic (Fragment) OS=Solanum lycopersicum OX=4081 PE=2 SV=1	40751.5	23647.5	39369.6	29619.6	22904	41595.7	15718.3	23453.3	24075.6	27268.9	33539.7	29366.8
Q9SCN8	24	4	162.496	0.170374	0.270746	1.30347	0.364087	minus NO	minus H20	91139	Cell division control protein 48 homolog D OS=Arabidopsis thaliana OX=3702 GN=CDC48D PE=1 SV=1	19704.3	15652.4	15562.9	25603.7	17770.6	21912	19801.9	16076.9	14207.7	17785.5	17747.9	15489.9
P52425	1	1	6.0919	0.170722	0.270746	5.1214	0.363669	minus H20	#NAME?	41267.2	Glycerol-3-phosphate dehydrogenase [NAD(+)] OS=Cuphea lanceolata OX=3930 GN=GPDH PE=2 SV=1	30808.1	29684.6	1754.18	10914.7	33684.7	52884.8	64229.6	197152	57409.6	30081.1	46593.7	27662.8
Q43317	4	2	27.0228	0.170956	0.270746	1.26874	0.363386	minus H20	minus NO	34513.9	Cysteine synthase OS=Citrullus lanatus OX=3654 PE=1 SV=1	5334.72	6422.22	6028.12	5612.73	6051.73	4564.43	7401.29	6535.76	6653.16	5499.87	6472.42	7771.35
Q0DV28	3	2	27.0572	0.171019	0.270746	2.15655	0.363311	minus H20 e NO	#NAME?	105377	Kinesin-like protein KIN-UA OS=Oryza sativa subsp, japonica OX=39947 GN=KINUA PE=2 SV=2	6323.06	6013.58	4334.04	5310.64	7371.2	6575.19	3207.32	6982.22	13206.7	14442.2	12355.3	9153.66
F4I2X9	4	1	27.4778	0.171379	0.270746	1.2804	0.36288	minus NO	minus H20 e NO	61324.1	Probable alkaline/neutral invertase D OS=Arabidopsis thaliana OX=3702 GN=INVD PE=2 SV=1	13331.3	12580.4	10835.1	13924.5	10498.4	14566.6	11835.6	13169.7	11347.8	9632.27	11497.2	9321.49
Q85V44;Q85V45	24	1	277.166	0.171443	0.270746	1.17168	0.362803	minus H20	minus H20 e NO	53408.3	ATP synthase subunit beta_ chloroplastic OS=Eucomis bicolor OX=208119 GN=atpB PE=3 SV=1	33032.7	34093.8	33338.2	32764.7	36247.5	31952	37307.6	33404.4	41161.8	28820	34612.4	32048.9
Q1KVT0	15	3	147.893	0.171462	0.270746	1.40342	0.36278	minus NO	minus H20 e NO	51941.8	ATP synthase subunit beta_ chloroplastic OS=Tetradesmus obliquus OX=3088 GN=atpB PE=3 SV=1	12245.2	9288.36	9769.58	13906.6	17576.6	10040.5	11286.3	10416.4	11453.9	9358.24	9907.32	10322
Q7XZP5	2	1	13.4101	0.171785	0.270746	2.25872	0.362394	minus NO	#NAME?	31066.4	L-ascorbate peroxidase 5_ peroxisomal OS=Arabidopsis thaliana OX=3702 GN=APX5 PE=1 SV=2	2426.97	3038.5	1601.51	3265.32	9560.5	3136.53	4681.8	6297.63	3217.38	2555.78	3184.2	3548.86
A1E9N5;A1E9W9;A1EA53;A8Y9D1;P0C489;P0C490;P0C491;P12339;P62733;Q6ENC1;Q6ENQ9;Q6L3C6;A0A381;A0ZZ80;A4GGF5;A4GYV8;A4QJG0;A4QJP4;A4QJX6;A4QK64;A4QKF1;A4QKN8;A4QKX7;A4QL65;A4QLF2;A4QLP0;A4QLX9;A6MM82;A6MMG8;A6MMQ4;A6MMZ0;A7Y3J9;A8W3G4;A9L9E1;A9LYE6;B1A980;B1NWJ5;B2LMN9;P07135;P30057;P34832;P61841;P61842;P62729;P62731;P62732;P69663;P69664;P69665;P69666;P82129;Q06GK0;Q06GT7;Q09FQ1;Q09MB7;Q09WV9;Q0G9Q3;…	4	2	27.9499	0.172059	0.270746	1.68639	0.362067	minus NO	minus H20 e NO	17658.8	30S ribosomal protein S7_ chloroplastic OS=Hordeum vulgare OX=4513 GN=rps7-A PE=3 SV=1	2125.23	1718.93	3226.75	1908.95	2359.49	3511.48	2207.68	1599.59	2319.13	1787.89	1434.44	1391.02
Q9LW57	4	4	40.5611	0.172848	0.270746	1.43019	0.361129	#NAME?	minus H20 e NO	30511.6	Plastid-lipid-associated protein 6_ chloroplastic OS=Arabidopsis thaliana OX=3702 GN=PAP6 PE=1 SV=1	65965.7	68068	98210.3	53395.2	73235.2	81790.9	52027.4	62485.4	67535.7	48426.8	58002.9	55956.7
F4KEC6	5	3	34.2867	0.173205	0.270746	1.56278	0.360706	#NAME?	minus H20	77397.7	Kinesin-like protein KIN-10C OS=Arabidopsis thaliana OX=3702 GN=KIN10C PE=2 SV=1	7233.26	6568.63	12805.7	6031.22	6793.81	5155.86	6276.54	6074.11	4675.16	4770.65	6502.82	6332.77
P43643;Q03033;O24534	19	2	200.797	0.173252	0.270746	1.1415	0.360651	#NAME?	minus H20	49624.3	Elongation factor 1-alpha OS=Nicotiana tabacum OX=4097 PE=2 SV=1	13813.9	13226.2	13883.3	12369.6	14483.1	11861.3	11565.7	11328	12956.8	12807.6	11282.3	12248.6
Q01899	9	1	75.4798	0.173298	0.270746	1.36229	0.360596	minus NO	#NAME?	72765.5	Heat shock 70 kDa protein_ mitochondrial OS=Phaseolus vulgaris OX=3885 PE=2 SV=1	3216.53	2210.42	3669.78	4404.35	4369.21	3618.86	2874.03	3826.18	3321.05	3197.01	3453.4	3449.1
O65718	4	2	27.9402	0.174325	0.271776	1.77588	0.359386	minus H20	minus NO	84438.9	Cyclic nucleotide-gated ion channel 2 OS=Arabidopsis thaliana OX=3702 GN=CNGC2 PE=1 SV=1	33123.7	28591.8	18830.2	20010.3	9675.17	28747.3	39025.9	29330.4	35412.9	31826.2	26582.1	25339.3
A9NYY0	4	1	32.5907	0.175223	0.272601	2.497	0.358335	minus NO	minus H20	43539	S-adenosylmethionine synthase 2 OS=Picea sitchensis OX=3332 GN=METK2 PE=2 SV=1	2380.85	3364.53	568.246	5972.7	3448.7	3634.75	854.349	885.491	3488.9	2719	3443.6	4506.2
P36444	3	1	16.0708	0.175935	0.272978	7.71248	0.357505	minus H20	minus H20 e NO	71488.8	NADP-dependent malic enzyme_ chloroplastic OS=Flaveria pringlei OX=4226 GN=MODA PE=2 SV=1	1728.08	7318.58	6321.88	1370.45	5737.76	1630.18	21484.3	22310.7	2132.22	1532.45	2482.79	1939.69
Q6YXK8	2	1	12.2354	0.176637	0.272978	3.46027	0.35669	minus H20	#NAME?	25342.4	30S ribosomal protein S3_ chloroplastic OS=Physcomitrella patens subsp, patens OX=3218 GN=rps3 PE=3 SV=1	17269.4	21331.7	24469.3	13276.6	47475.3	43665	109930	86389.5	21920.8	23930.9	23884.2	18280
Q8GY88	1	1	6.511	0.177124	0.272978	5.52096	0.356129	minus H20	minus NO	33834.5	Shikimate kinase 2_ chloroplastic OS=Arabidopsis thaliana OX=3702 GN=SK2 PE=1 SV=1	12461.1	20514.2	52310.6	2161.31	7274.79	6532.75	34097.3	3799.46	50266.6	12163.3	21235	17230.7
Q6XAT2	3	2	17.1781	0.177391	0.272978	1.88898	0.355821	minus H20	minus NO	107593	LRR receptor-like serine/threonine-protein kinase ERL2 OS=Arabidopsis thaliana OX=3702 GN=ERL2 PE=1 SV=1	9877.81	15055.6	12705.1	13366.6	6272.19	3444.33	18764.5	9014.89	15824.2	11668	14324.7	12569.3
P29196	21	4	203.242	0.177617	0.272978	1.58337	0.355561	minus NO	#NAME?	110940	Phosphoenolpyruvate carboxylase OS=Solanum tuberosum OX=4113 GN=PPC1 PE=2 SV=2	7142.25	5808.22	7323.34	11001.5	13437.5	7661.93	6974.53	12209.4	7555.55	9109.85	8639.45	10549.4
Q08080	11	1	86.2437	0.177682	0.272978	1.18188	0.355486	minus NO	#NAME?	64957.6	Stromal 70 kDa heat shock-related protein_ chloroplastic (Fragment) OS=Spinacia oleracea OX=3562 GN=CHSP70 PE=2 SV=1	135403	120262	132378	157307	162696	138618	153710	119516	136183	149346	136197	145290
Q0WQN4	1	1	5.0453	0.178711	0.273415	62.6275	0.354308	minus NO	minus H20	25787.9	Ras-related protein RABA6b OS=Arabidopsis thaliana OX=3702 GN=RABA6B PE=2 SV=2	4.53982	1.83884	49.869	9.20745	1499.23	108.136	3.50577	0	22.3067	3.32944	5.09205	18.4188
Q9LW44	3	1	17.0105	0.179312	0.273415	4.08834	0.353622	minus H20 e NO	minus H20	45584.6	Putative mannan endo-1_4-beta-mannosidase P OS=Arabidopsis thaliana OX=3702 GN=MANP PE=5 SV=3	310.359	185.452	79.2244	172.144	478.326	216.907	246.35	33.0788	19.012	581.082	97.9396	541.107
Q9MUJ1	7	1	63.7434	0.17948	0.273415	2.73293	0.353431	minus NO	minus H20	79671.4	Photosystem I P700 chlorophyll a apoprotein A1 (Fragment) OS=Phlegmariurus squarrosus OX=73615 GN=psaA PE=3 SV=1	1787.24	2503.95	1264.83	2060.56	1091.91	4928.51	452.103	1584.54	920.259	978.856	1110.25	1138.58
P54773;Q9FPP4;Q9SMB4	5	1	57.0178	0.180343	0.273415	1.24882	0.352453	minus H20	minus NO	29268.1	Photosystem II 22 kDa protein_ chloroplastic OS=Solanum lycopersicum OX=4081 GN=PSBS PE=3 SV=1	136835	133077	184510	125860	157628	154242	179188	196745	170715	146966	165035	161471
Q84MP7;Q8H7Y8;Q8S857;Q9C944;P16865;P16866;P50567;Q9T0H7	5	1	57.3074	0.18119	0.273415	4.46106	0.351499	minus H20	#NAME?	14458.8	Probable histone H2A variant 3 OS=Oryza sativa subsp, japonica OX=39947 GN=Os03g0743400 PE=2 SV=1	5262.31	724.637	7973.67	5529.33	5841.26	5356.13	30441.5	26828.9	5008.71	5930.44	5301.08	5945.26
P46285	9	2	60.4858	0.181554	0.273415	1.39556	0.35109	minus NO	#NAME?	42574.1	Sedoheptulose-1_7-bisphosphatase_ chloroplastic OS=Triticum aestivum OX=4565 PE=2 SV=1	49750.3	25443.6	52135.7	59953	55799.8	61942.9	40729	45164.5	52692	52153.1	55941.5	65712.2
O65195	3	2	17.1719	0.181717	0.273415	1.29337	0.350908	#NAME?	minus H20 e NO	56458.5	Inositol-3-phosphate synthase OS=Hordeum vulgare OX=4513 PE=2 SV=1	23801.5	22241.5	35520.6	28120.5	27951.4	23109.2	18487.6	23877.7	21331.9	19878.9	19986.3	23197.6
O23487	3	1	16.7575	0.182329	0.273415	1.95037	0.350223	minus NO	minus H20	52633.1	Transcription factor bHLH3 OS=Arabidopsis thaliana OX=3702 GN=BHLH3 PE=1 SV=1	2450.06	2047.17	3338.47	2634.76	4196.13	2196.88	577.242	1953.28	2098.24	2449.02	2410.8	2539.45
Q00058	5	3	39.191	0.182475	0.273415	1.248	0.350061	minus H20	minus H20 e NO	22429.9	ATP synthase protein MI25 OS=Oryza sativa subsp, indica OX=39946 PE=3 SV=1	27207.4	28582.7	28687	28908.7	33007.6	26894.3	28516.3	40243.4	30832.6	27326.8	25236.2	27238.3
Q5VPE3;Q84U86	1	1	6.1618	0.182589	0.273415	1.78668	0.349934	minus NO	minus H20	32484.1	Homeobox-leucine zipper protein HOX2 OS=Oryza sativa subsp, japonica OX=39947 GN=HOX2 PE=1 SV=1	4504.39	6168.49	3351.11	6143.34	5476.06	8368.93	2137.93	3072.02	5977.44	5084.3	5121.2	4376.7
Q9S9N1	18	3	222.276	0.182673	0.273415	1.17141	0.34984	minus H20	#NAME?	71313.8	Heat shock 70 kDa protein 5 OS=Arabidopsis thaliana OX=3702 GN=HSP70-5 PE=2 SV=1	35911	36442.9	30307.7	38564	40256.2	35894.9	38944.9	37801.2	43512.5	33568.7	36484	39884.8
C7AU21	1	1	5.3806	0.183868	0.273415	4.03615	0.348515	minus NO	minus H20	31443.2	Beta-carotene isomerase D27_ chloroplastic OS=Oryza sativa subsp, japonica OX=39947 GN=D27 PE=1 SV=1	1714.95	1769.76	318.008	3288.23	1411.84	2729.45	451.73	29.3984	1359.61	1645.11	1425.93	1198.97
P13564	6	1	48.0791	0.183977	0.273415	2.28294	0.348394	minus NO	minus H20	47436.1	Glutamine synthetase leaf isozyme_ chloroplastic OS=Hordeum vulgare OX=4513 PE=2 SV=2	9149.08	7383.13	7832.05	9443.01	4230.09	15623.1	6252.16	1484.08	5096.41	8341.35	9228.1	8634.36
Q9LVI9	5	3	27.2936	0.184034	0.273415	1.19492	0.348331	minus H20	minus H20 e NO	47245.9	Dihydropyrimidine dehydrogenase (NADP(+))_ chloroplastic OS=Arabidopsis thaliana OX=3702 GN=PYD1 PE=1 SV=1	23020.6	24237.6	20847.7	23630.6	22633.3	24343.5	23513.3	28784.3	21632.3	21856.8	19798	20215.1
Q02438	1	1	5.6299	0.184825	0.273415	1.86551	0.34746	minus NO	minus H20	34470.8	Glucan endo-1_3-beta-glucosidase GV OS=Hordeum vulgare OX=4513 PE=2 SV=2	165283	54752.4	139233	169600	124885	187389	104393	84144.9	69769.6	87351.6	96260	95159.2
P04778;P0CJ48;Q8VZ87;P15195;P27490;P27520;Q9S7J7;Q9SHR7;P84991;P04779;P08222	14	5	154.459	0.185285	0.273415	2.57846	0.346955	minus NO	#NAME?	28298.2	Chlorophyll a-b binding protein 1_ chloroplastic OS=Arabidopsis thaliana OX=3702 GN=LHCB1,3 PE=1 SV=1	20068.5	20127.9	9816.34	77505.3	26473.3	24977.1	24211.3	13185.4	26063.8	21405	23717.3	33335.4
Q1ECI2	2	1	10.801	0.185566	0.273415	1.22431	0.346647	minus H20	#NAME?	21279.1	Ethylene-responsive transcription factor ERF023 OS=Arabidopsis thaliana OX=3702 GN=ERF023 PE=2 SV=1	21590.9	20719.8	19137.4	23120.8	23281.9	20978.3	21900.4	30391.2	22939.7	19343.4	20703.5	22630.7
P14654	7	1	52.0216	0.185569	0.273415	2.7298	0.346644	minus NO	minus H20 e NO	39543.5	Glutamine synthetase cytosolic isozyme 1-2 OS=Oryza sativa subsp, japonica OX=39947 GN=GLN1-2 PE=1 SV=1	1678.4	567.195	1427.58	472.863	1460.31	2159.26	204.096	1056.64	261.505	465.326	680.048	353.795
P28413	25	1	441.314	0.186211	0.273415	1.86237	0.345944	minus H20	minus NO	52372.2	Ribulose bisphosphate carboxylase large chain (Fragment) OS=Eriodictyon californicum OX=4132 GN=rbcL PE=3 SV=1	5547.9	15017.8	7032.64	5732.54	6384.05	3242.15	11614	8446.59	8543.03	5528.26	8474.32	6171.74
P17784	4	1	30.2404	0.186255	0.273415	1.24287	0.345896	minus NO	#NAME?	39262.7	Fructose-bisphosphate aldolase 1_ cytoplasmic OS=Oryza sativa subsp, japonica OX=39947 GN=FBA1 PE=1 SV=2	3726.15	4746.42	3675.14	5703.03	5169.67	4225.27	4591.69	5106.64	5356.66	4297.68	4743.77	5402.61
O49074	12	1	118.334	0.186812	0.273415	2.20831	0.34529	minus NO	#NAME?	50929	Ribulose bisphosphate carboxylase/oxygenase activase_ chloroplastic OS=Solanum pennellii OX=28526 PE=2 SV=1	1262.56	221.377	1627.45	2313.62	2661.17	1896.15	1395.29	1872.72	1485.25	1631.98	1575.08	1936.65
Q7XB08	2	2	16.5854	0.187173	0.273415	1.31708	0.344899	minus H20	#NAME?	41374.7	(S)-coclaurine N-methyltransferase OS=Papaver somniferum OX=3469 GN=CNMT PE=1 SV=1	9419.42	11081.9	7850.96	10525.9	15356.2	9780.69	12508.4	13489	11344.9	10681.1	8851.26	10179.9
Q9XGZ0;Q9LYG3	5	3	33.1381	0.187696	0.273415	1.52337	0.344333	minus H20 e NO	#NAME?	65066.5	NADP-dependent malic enzyme 3 OS=Arabidopsis thaliana OX=3702 GN=NADP-ME3 PE=1 SV=1	33667.3	12139.4	19675.5	29771.4	34803.8	34753.9	29174	21661.7	34788.5	30894.4	33246.1	35613.2
P08221;P09756	8	3	102.073	0.187794	0.273415	1.39194	0.344228	#NAME?	minus NO	27349	Chlorophyll a-b binding protein of LHCII type I_ chloroplastic (Fragment) OS=Cucumis sativus OX=3659 PE=2 SV=1	30595.3	25673.3	26377.8	14935.2	19477.4	24962.3	17920.8	24795.5	29734.2	19326.7	21845.9	20387.4
P42791;Q940B0	3	2	25.484	0.188005	0.273415	1.47913	0.344	minus NO	#NAME?	20982.8	60S ribosomal protein L18-2 OS=Arabidopsis thaliana OX=3702 GN=RPL18B PE=1 SV=2	36913.6	33832.6	19334.3	40618.1	54416.3	38206.7	27682.6	36795.7	33763.9	32317	34417	35545.3
Q8L838	4	2	23.7244	0.188207	0.273415	16.8126	0.343783	minus H20 e NO	minus H20	83605.2	Conserved oligomeric Golgi complex subunit 4 OS=Arabidopsis thaliana OX=3702 GN=COG4 PE=1 SV=1	386.535	0	24.0583	461.856	477.575	431.504	0.0661756	212.58	51.1658	3808.68	471.885	154.809
Q9M2E0	1	1	6.1319	0.188509	0.273415	1.94186	0.343458	minus NO	#NAME?	57345.1	DEAD-box ATP-dependent RNA helicase 12 OS=Arabidopsis thaliana OX=3702 GN=RH12 PE=2 SV=1	5087.11	7504.87	1984.14	14699.1	8128.84	5476.84	5313.41	7067.73	6280.44	7904.58	9995.42	9658.75
F4IB81	2	2	11.4858	0.188626	0.273415	3.37434	0.343333	minus H20 e NO	minus H20	72357.2	LysM domain receptor-like kinase 3 OS=Arabidopsis thaliana OX=3702 GN=LYK3 PE=2 SV=1	757.06	1918.9	751.675	1052.75	673.603	365.388	360.866	474.191	518.117	1366.92	2673.91	525.237
Q8H166	4	2	28.482	0.188696	0.273415	2.77505	0.343258	#NAME?	minus H20 e NO	39472.4	Thiol protease aleurain OS=Arabidopsis thaliana OX=3702 GN=ALEU PE=1 SV=2	7372.25	6449.63	24079.1	10163.7	9169.67	4465.09	9893.22	11310.7	7451.59	6035.66	4573.28	3048.83
A1EA60;A1YV25;A1YV27;A1YV30;A8Y9D8;P0C359;P0C360;P0C361;P69415;P69416;Q32RM0;Q6ENA6;Q6ENP6;Q6L3D9;A8SEF5;P11601	8	1	89.1741	0.189104	0.27347	1.5559	0.342821	minus H20	#NAME?	9412.59	Photosystem I iron-sulfur center OS=Agrostis stolonifera OX=63632 GN=psaC PE=3 SV=1	147935	119001	78577.5	93620.7	131288	197331	167315	179316	190954	152470	172260	152914
O23052	2	1	11.3752	0.190867	0.274998	1.70118	0.340943	minus H20	minus NO	90967.9	Uncharacterized TPR repeat-containing protein At1g05150 OS=Arabidopsis thaliana OX=3702 GN=At1g05150 PE=1 SV=1	43959	43975	33332	32790.8	20237.3	36002.2	70182.9	32602.4	48671.1	44224.9	38414.3	39030.9
P17652	2	2	19.113	0.190905	0.274998	4.9131	0.340903	minus H20	minus NO	64066.6	Light-independent protochlorophyllide reductase subunit B OS=Chlamydomonas moewusii OX=3054 GN=chlB PE=3 SV=1	810.802	1142.79	514.414	1021.34	585.423	718.234	1219.18	9103.35	1100.41	893.391	1009.32	747.087
Q40977	6	2	58.7944	0.191826	0.275787	1.1691	0.339932	minus H20	minus NO	47422.9	Monodehydroascorbate reductase OS=Pisum sativum OX=3888 PE=1 SV=1	47096.2	48619.2	41406.1	43069.9	40073.6	41442.3	46565.4	56446	42642.3	40572	43887.1	41144.6
A1E9V3;A1EA37;P12363;P24993;P69554;P69555;Q6ENT5;Q6L373	2	2	23.7793	0.196628	0.280983	1.33404	0.334948	minus H20	minus H20 e NO	7787.11	Photosystem II reaction center protein H OS=Sorghum bicolor OX=4558 GN=psbH PE=3 SV=1	57111.9	51583.5	70932	42124.4	61639.1	71618.7	66226.8	81394.5	84786.7	55274.2	57317.6	61621.5
Q07511	10	5	84.9734	0.196636	0.280983	1.24879	0.33494	minus H20	minus H20 e NO	42323.4	Formate dehydrogenase_ mitochondrial OS=Solanum tuberosum OX=4113 GN=FDH1 PE=1 SV=2	35930.6	30572.2	22793.6	34500.6	30394.5	40113.4	36209.5	39850.9	34156.9	27604.7	30291.2	30363.1
Q9C8J6	7	3	47.4759	0.19683	0.280983	1.19531	0.334742	minus NO	minus H20 e NO	61119.5	Phospholipase A1-Igamma3_ chloroplastic OS=Arabidopsis thaliana OX=3702 GN=At1g51440 PE=1 SV=1	8715.23	8195.91	8316.23	10840.9	8359.05	8483.31	6981.23	7742.04	8723.01	7169.28	8164.96	7825.57
O47037	13	1	142.203	0.197016	0.280983	1.68366	0.334552	#NAME?	minus H20 e NO	52592.3	ATP synthase subunit beta_ chloroplastic OS=Picea abies OX=3329 GN=atpB PE=3 SV=1	11729.9	14050.7	28378.1	10928.8	13632.4	10543.5	11233.6	10761.8	12322.4	10767	11509.4	9890.79
Q9LYQ4	1	1	6.692	0.197341	0.280983	27.1548	0.334221	minus H20	minus NO	23195	PRA1 family protein B6 OS=Arabidopsis thaliana OX=3702 GN=PRA1B6 PE=1 SV=1	3977.59	7024.1	24.8772	555.212	487.664	248.719	14363.1	720.378	19989.6	6679.99	11277.1	8691.53
Q8VZI8	4	2	28.9938	0.198383	0.281774	1.40808	0.333162	minus H20	minus NO	89783	ATP-dependent zinc metalloprotease FTSH 10_ mitochondrial OS=Arabidopsis thaliana OX=3702 GN=FTSH10 PE=1 SV=1	34925.7	32768.5	24418.3	24356.8	25022.9	32826.8	38903.2	27962.4	48887.7	31774	42626.9	40465.2
P47905	7	1	95.1844	0.19899	0.281774	1.39652	0.332549	minus H20	minus NO	17940.7	Ubiquitin-40S ribosomal protein S27a OS=Lupinus albus OX=3870 PE=3 SV=2	25265.2	18921.1	20961.1	15333.7	11142.3	23257.7	24055.3	21656.8	23742.1	21117.4	18678.5	18234.4
Q08733;Q6EU94;Q8LAA6	2	2	11.4957	0.199319	0.281774	1.77136	0.332217	minus H20 e NO	#NAME?	30860.8	Aquaporin PIP1-3 OS=Arabidopsis thaliana OX=3702 GN=PIP1-3 PE=1 SV=1	1407.85	1081.91	390.403	1166.35	1155.68	1104.4	1553.68	1047.36	1811.77	1957.66	1466.21	1677.94
O24310;A2CI56;P50375	16	4	140.293	0.199422	0.281774	2.15079	0.332114	minus H20 e NO	minus H20	53053	Elongation factor Tu_ chloroplastic OS=Pisum sativum OX=3888 GN=tufA PE=2 SV=1	24947	23891.9	10941.2	34020	11331.3	12087.5	10226.7	13492.2	12475	23971.4	27294.7	26579.3
P27525;P36494;P27524	5	3	31.5992	0.200075	0.282035	1.56872	0.331457	minus H20	minus NO	27470.6	Chlorophyll a-b binding protein CP24 10B_ chloroplastic OS=Solanum lycopersicum OX=4081 GN=CAP10B PE=3 SV=1	23634.1	15771.6	24243	11382.8	19879.8	23545.9	23189.9	30136.3	32652.7	17862.8	23522.3	20095
A1E9S7;P19124;Q6ENW0;Q6L396;A1EA11;A8Y9H3;B3TN54;Q7GT16;Q95H60;P0C338;P0C339;P0C340;Q6ENH1	6	3	36.2516	0.200611	0.282035	1.39034	0.330921	#NAME?	minus H20 e NO	18783.2	NAD(P)H-quinone oxidoreductase subunit J_ chloroplastic OS=Sorghum bicolor OX=4558 GN=ndhJ PE=3 SV=1	67140.9	63596.5	112629	62224.2	62297.2	62447.4	65833	79449.5	70096.9	57390	57617.9	60033.4
A5CB81;B7FM45;Q3LSN4	2	2	10.8692	0.200752	0.282035	1.29789	0.330781	minus NO	#NAME?	43990.2	Lipoyl synthase_ mitochondrial OS=Vitis vinifera OX=29760 GN=LIP1 PE=3 SV=1	9628.3	11510.3	8370.86	10401.7	15347.5	12550.8	13935.4	12263	10151.6	10523.4	10660	9935.6
P93768	3	1	17.5211	0.201591	0.282499	1.63224	0.329944	minus H20	#NAME?	55861.8	Probable 26S proteasome non-ATPase regulatory subunit 3 OS=Nicotiana tabacum OX=4097 GN=21D7 PE=2 SV=1	75759.1	75410	24211	74887	55628.8	68786	97079.1	95417.6	93765.5	106354	76259.5	83778.2
Q8LK61	8	4	47.0986	0.201905	0.282499	1.30151	0.329633	minus H20	minus H20 e NO	53617.6	NADP-dependent glyceraldehyde-3-phosphate dehydrogenase OS=Triticum aestivum OX=4565 GN=GAPN PE=1 SV=2	11674	11387.4	18008.8	9637.13	11342.4	12404.6	13628.4	15795.1	12444.9	10137.7	12037.1	9994.2
P35480	14	2	102.236	0.202229	0.282499	1.51605	0.329312	minus H20	minus H20 e NO	62868.4	Chaperonin CPN60_ mitochondrial OS=Brassica napus OX=3708 PE=2 SV=1	17028.5	16087.2	21753.5	17454.2	22251.3	19029.5	17824	24003.4	35704.5	16109	16358.7	18673
P30792	7	4	46.5722	0.204282	0.284405	1.32609	0.327291	minus H20 e NO	minus NO	60790.8	2_3-bisphosphoglycerate-independent phosphoglycerate mutase OS=Zea mays OX=4577 PE=1 SV=1	137808	134160	105258	103960	146393	111711	148861	130652	152942	128943	157358	193828
Q42910	30	5	257.581	0.204363	0.284405	1.33092	0.327212	minus NO	#NAME?	103883	Pyruvate_ phosphate dikinase_ chloroplastic OS=Mesembryanthemum crystallinum OX=3544 GN=PPD PE=2 SV=1	106817	57504.6	101612	129805	118564	105565	99043.7	106858	104955	107284	115555	129004
Q6H795	10	3	74.0512	0.204778	0.284448	1.43167	0.326806	minus NO	minus H20 e NO	102683	Chaperone protein ClpD1_ chloroplastic OS=Oryza sativa subsp, japonica OX=39947 GN=CLPD1 PE=2 SV=1	53392.7	59436.5	45522.1	90195.4	85531.5	50041.8	55563.5	74315.7	56641.5	51495.3	50955.7	55245.1
Q6K471	1	1	6.1821	0.206042	0.28449	1.57254	0.325577	minus NO	minus H20	16614.8	Ferredoxin-thioredoxin reductase catalytic chain_ chloroplastic OS=Oryza sativa subsp, japonica OX=39947 GN=Os09g0249900 PE=2 SV=1	8549.25	8369.67	15521.7	11381.5	15408.1	11244.6	7332.78	6878.95	9974.83	8979.99	8529.01	11655.5
B9I666;B8AA76;Q5ZAQ2	3	2	16.5279	0.206642	0.28449	1.98753	0.324997	minus H20	#NAME?	41786.6	Lipoyl synthase 1_ chloroplastic OS=Populus trichocarpa OX=3694 GN=LIP1P-1 PE=3 SV=1	2373.41	3759.15	947.177	3383.29	2761.56	2390.56	5233.59	2469	6368.61	4815.14	3260.16	4853.23
Q7YJX6;A1E9R0;B3TNB9;P0C158;Q6ENY0;P0C365;P0C366;P0C367;Q6ENJ0;P48187;P06414;Q6YXN9	18	2	192.256	0.206846	0.28449	2.64323	0.3248	#NAME?	minus NO	51962.9	Photosystem II CP43 reaction center protein OS=Calycanthus floridus var, glaucus OX=212734 GN=psbC PE=3 SV=1	14055.6	9764.92	38725.8	3979.84	10591.4	9091.61	21058.9	11984.8	9845.55	6388.05	11678.4	8320.38
C0Z361	16	4	109.697	0.206901	0.28449	1.31329	0.324746	minus NO	#NAME?	63666.8	Chaperonin 60 subunit beta 3_ chloroplastic OS=Arabidopsis thaliana OX=3702 GN=CPN60B3 PE=1 SV=1	6445.27	5499.92	6738.79	8557.29	7245.93	8734.24	4097.58	7648.75	7122.99	7043.59	8078.83	8344.14
Q9ZRI8	7	1	49.1297	0.207223	0.28449	2.07059	0.324437	minus H20 e NO	#NAME?	41773.8	Formate dehydrogenase_ mitochondrial OS=Hordeum vulgare OX=4513 PE=2 SV=1	8658.76	5412.84	9648.32	16277.4	21335.1	10964.2	4995.69	17251.7	13201.7	10839.4	16339.4	21935.5
P52571	4	2	28.8708	0.207344	0.28449	1.51196	0.32432	minus H20	#NAME?	22607.8	Probable 1-Cys peroxiredoxin (Fragment) OS=Bromus secalinus OX=4502 PE=2 SV=1	5981.13	5681.69	3924.64	5215.62	7949.46	6301.36	5862.02	7796.92	9908.66	6211.99	8231.65	6519.39
Q9SAR0	4	2	20.7201	0.207504	0.28449	1.31555	0.324167	minus NO	minus H20	56037.7	1-aminocyclopropane-1-carboxylate synthase 6 OS=Arabidopsis thaliana OX=3702 GN=ACS6 PE=1 SV=2	9261.44	7383.78	5651.33	8968.87	6590.48	7786.23	5810.46	5915.88	6019.59	8146.46	6715.92	8189.45
P29684;P31333	4	1	44.0497	0.208336	0.28479	1.58632	0.323369	#NAME?	minus H20	21063.1	Ribulose bisphosphate carboxylase small chain_ chloroplastic OS=Hevea brasiliensis OX=3981 GN=RBCS PE=2 SV=1	101373	86847	79633.7	76337.3	79834.2	100259	33776.6	30756.1	104320	66273	86722.9	79702
Q09FZ6	2	2	12.4527	0.208712	0.28479	418.772	0.32301	#NAME?	minus H20 e NO	56344.9	NAD(P)H-quinone oxidoreductase chain 4_ chloroplastic OS=Platanus occidentalis OX=4403 GN=ndhD PE=3 SV=1	5.66944	1438.2	14535.5	9.82012	53.1842	12.5233	26.2358	630.189	460.637	12.3832	15.557	10.2175
Q95GT2;Q95GT7	2	1	18.1134	0.208879	0.28479	4.368	0.322851	minus H20 e NO	minus H20	60249.6	Maturase K OS=Nepenthes alata OX=4376 GN=matK PE=3 SV=1	2795.67	1513.81	7807.15	4943.33	8743.23	2703.46	2343.59	3532.38	3109.71	27652.3	5952.22	5644.99
Q8L7Z3	2	1	12.0135	0.209292	0.284829	3.77794	0.322457	minus NO	#NAME?	30063.4	Anamorsin homolog OS=Arabidopsis thaliana OX=3702 GN=At5g18400 PE=1 SV=1	35502.4	39497.7	37850.1	209818	185614	30909.6	36257.5	44900.5	53169	74910.4	41914.2	98211.3
A2T323	1	1	4.7332	0.210429	0.285356	5.07079	0.321379	minus NO	#NAME?	79835.7	DNA-directed RNA polymerase subunit beta' OS=Angiopteris evecta OX=13825 GN=rpoC1 PE=3 SV=1	3185.77	0	421.435	11260.8	4461.31	2569.26	1882.72	1911.93	1677.43	3474.2	2708.84	4529.42
Q6E7H0	6	5	38.1992	0.212421	0.285356	1.45278	0.319506	minus H20 e NO	#NAME?	83781.3	Origin of replication complex subunit 3 OS=Arabidopsis thaliana OX=3702 GN=ORC3 PE=1 SV=1	318551	357087	300322	513068	494489	271396	391576	313077	316736	414094	426983	576780
Q9STL8	2	1	11.4399	0.212781	0.285356	1.99397	0.31917	minus H20 e NO	minus NO	72150.4	Probable Ufm1-specific protease OS=Arabidopsis thaliana OX=3702 GN=At3g48380 PE=1 SV=2	8354.61	4604.61	3817.23	3947.86	2570.81	3046	2599.25	5794.87	2132.51	8814.36	6724.86	3532.38
P00865;P12468;Q42823	3	1	32.7648	0.213316	0.285356	1.43291	0.318672	minus NO	minus H20	20190.2	Ribulose bisphosphate carboxylase small chain 1_ chloroplastic OS=Glycine max OX=3847 GN=RBCS-1 PE=3 SV=1	4536.37	4404.72	2790.92	4503.77	4852.15	4760.82	2434.69	3368.04	4049.07	3533.15	4211.81	4656.3
Q7F9I1	33	4	316.919	0.213374	0.285356	1.12801	0.318618	minus NO	minus H20 e NO	101916	Chaperone protein ClpC1_ chloroplastic OS=Oryza sativa subsp, japonica OX=39947 GN=CLPC1 PE=2 SV=2	128837	116064	125735	128273	131468	131927	105313	128428	117297	105396	116344	125481
A7PQS0	4	1	32.4069	0.213382	0.285356	1.46499	0.31861	minus H20	minus H20 e NO	43193.9	S-adenosylmethionine synthase 1 OS=Vitis vinifera OX=29760 GN=METK1 PE=3 SV=1	3372.85	5391.39	3194.58	5204.28	5076.84	3373.13	5205.82	4932.81	3549.27	3434.49	3036.08	2872.77
Q0E4K1;P0C549	15	3	115.178	0.214018	0.285356	1.2053	0.31802	minus NO	minus H20	57154.2	Catalase isozyme A OS=Oryza sativa subsp, japonica OX=39947 GN=CATA PE=1 SV=1	5826.52	5239.3	4602.06	5597.06	6892.67	6076.09	4321.77	5315.19	5766.5	5435.61	5447.74	5394.92
B2Y1X2	5	1	49.1638	0.214032	0.285356	1.41755	0.318007	minus NO	#NAME?	35589	Cytochrome f OS=Welwitschia mirabilis OX=3377 GN=petA PE=3 SV=1	2098.91	1948.24	1169.43	2338.7	2544.66	2511.41	1756.95	2765.79	1865.68	2134.29	2275.58	2249.93
Q9FGL0	2	1	12.7677	0.21415	0.285356	2.10881	0.317898	minus H20 e NO	#NAME?	39843.5	WAT1-related protein At5g47470 OS=Arabidopsis thaliana OX=3702 GN=At5g47470 PE=3 SV=1	647781	1.32954e+06	124141	1.16291e+06	798034	255086	1.75192e+06	1.18807e+06	1.35445e+06	1.44906e+06	1.50014e+06	1.48238e+06
P93784;P93211;P93210;P93342;Q01525;Q43643;O49995;P93208	12	2	100.343	0.214176	0.285356	1.21779	0.317874	#NAME?	minus H20 e NO	29050.5	14-3-3-like protein 16R OS=Solanum tuberosum OX=4113 PE=2 SV=1	28367.7	28068.7	31507.2	26416	31458.6	27341.6	24209.8	33977.1	25815.5	22576.5	24351	25288.2
O64519	1	1	5.3966	0.214597	0.285356	3.21011	0.317484	minus NO	minus H20 e NO	40641.7	Metacaspase-6 OS=Arabidopsis thaliana OX=3702 GN=AMC6 PE=1 SV=1	4270.03	2452.31	3738.71	1123.07	9088.05	4824.5	1505.38	1469.28	2206.55	1333.24	1400.52	1950.08
B9G8P1	3	1	23.7848	0.216353	0.285356	2.05949	0.31587	minus H20 e NO	minus H20	110030	Kinesin-like protein KIN-14P OS=Oryza sativa subsp, japonica OX=39947 GN=KIN14P PE=3 SV=2	5444.74	4649.73	1825.01	5065.24	3252.14	1971.89	2074.34	3788.5	2359.27	5692.06	5504.44	5736.87
A2CI45	1	1	5.7902	0.216552	0.285356	1.38819	0.315688	#NAME?	minus H20	21021.5	50S ribosomal protein L5_ chloroplastic OS=Chlorokybus atmophyticus OX=3144 GN=rpl5 PE=3 SV=1	3308.64	3605.26	4100.09	2902.48	2348.44	3113.84	1593.02	2537.29	3803.76	3222.35	3783.85	3650.75
Q42667	2	1	11.4108	0.216631	0.285356	1.27181	0.315616	minus H20	minus NO	79117.9	Phenylalanine ammonia-lyase OS=Citrus limon OX=2708 GN=PAL6 PE=2 SV=1	12016.4	9978.28	10479.4	8406.96	11485.1	8233.31	11143.5	10605.7	14021	10354.7	11349.8	11865.8
Q9M2C9	2	2	12.4421	0.216685	0.285356	1.24722	0.315566	minus NO	minus H20 e NO	41087.8	F-box/kelch-repeat protein SKIP4 OS=Arabidopsis thaliana OX=3702 GN=SKIP4 PE=1 SV=1	39576	46381.9	43381.3	39641.8	55342.1	36203.6	42258.6	40497.2	38691.5	34130.1	33939	37115.1
Q9M7B8	1	1	5.7448	0.216779	0.285356	1.39536	0.31548	minus H20	minus NO	61643.2	Valine N-monooxygenase 1 OS=Manihot esculenta OX=3983 GN=CYP79D1 PE=1 SV=1	44920.4	50511.5	46397.7	41346.7	40419.7	21307.3	57565.1	46439.9	39819.8	37902.2	46407.7	44625.5
Q9SNX2	16	5	127.758	0.217564	0.285356	1.47316	0.314765	#NAME?	minus H20 e NO	62901.2	Phosphoglucomutase_ cytoplasmic OS=Bromus inermis OX=15371 GN=PGM1 PE=2 SV=1	71937.3	35688.8	47278.8	48593.8	40006.4	46859	40804.3	46838.4	47007.3	34910.2	35052.2	35188.9
A8JF70	2	1	11.1335	0.217968	0.285356	1.65182	0.314399	minus H20 e NO	#NAME?	62261.5	Outer dynein arm protein 1 OS=Chlamydomonas reinhardtii OX=3055 GN=ODA1 PE=1 SV=1	6157.52	2285.71	6785.8	8615.79	6659.28	5713.02	6543.47	5690.29	6970.11	8352.07	8263.1	8540.45
P37849	1	1	5.9811	0.21868	0.285356	2.85683	0.313754	minus H20 e NO	#NAME?	11892.9	Light-independent protochlorophyllide reductase subunit B (Fragment) OS=Metasequoia glyptostroboides OX=3371 GN=chlB PE=3 SV=1	236.81	1570.21	471.861	1999.31	442.665	2662.65	165.152	154.529	2162.65	2345.52	2116.68	2048.18
P35055	3	1	17.9712	0.218835	0.285356	1.70744	0.313614	minus NO	#NAME?	43607.1	Oxygen-dependent coproporphyrinogen-III oxidase_ chloroplastic OS=Glycine max OX=3847 GN=CPX PE=2 SV=1	2332.04	1879.74	2194.17	2729.42	4651.15	3557.23	2040.05	4799.88	2337.25	2376.62	2546.35	2795.21
Q06H11	3	1	19.5886	0.218938	0.285356	1.42146	0.313521	minus H20	minus H20 e NO	20753.6	ATP synthase subunit b_ chloroplastic OS=Drimys granadensis OX=224735 GN=atpF PE=3 SV=1	40815.5	37227.5	46172.2	30003.6	36505.2	38103.2	67544.9	34252.9	46247.8	38314	33595.2	32241.3
F4HQD4	3	2	17.7242	0.220147	0.285356	1.18115	0.312434	minus NO	#NAME?	92422.4	Heat shock 70 kDa protein 15 OS=Arabidopsis thaliana OX=3702 GN=HSP70-15 PE=1 SV=1	8282.33	6964.57	7213.34	8951.39	9499.23	8078.38	7878.27	9222.44	7561.41	7670.74	8342.95	8821.13
P24629	29	5	395.643	0.220698	0.285356	1.74554	0.31194	minus NO	#NAME?	71686.2	Heat shock cognate 70 kDa protein 1 OS=Solanum lycopersicum OX=4081 GN=HSC-I PE=2 SV=1	24636.8	4595.79	18230.8	30162.5	25529.8	27157.1	21318.9	28731.4	22295.9	25324	26328	25859.3
Q9M2Y7	4	2	26.6129	0.221072	0.285356	1.81098	0.311607	#NAME?	minus NO	82537.6	Pentatricopeptide repeat-containing protein At3g49710 OS=Arabidopsis thaliana OX=3702 GN=PCMP-H79 PE=2 SV=1	7355.2	5725.37	6481.57	5024.61	2215.92	3561.44	6862.35	1190.46	3356.55	5221.23	8383.43	5352.37
Q7XHL3	1	1	6.35	0.221273	0.285356	311.972	0.311427	#NAME?	minus H20 e NO	55618.3	Tryptophan decarboxylase 2 OS=Oryza sativa subsp, japonica OX=39947 GN=TDC2 PE=1 SV=1	261.527	209.562	87676.3	59.1257	178.298	160.776	390.45	7074.76	330.13	178.535	85.2609	18.7529
P48488	2	2	10.4528	0.221279	0.285356	1.47153	0.311422	minus H20 e NO	#NAME?	36932.7	Serine/threonine-protein phosphatase PP1 OS=Medicago sativa subsp, varia OX=36902 GN=PP1 PE=2 SV=1	28225.5	26865.8	11434.3	25766.9	20945.8	28463.6	30245.9	30890	31714.3	36721.4	29948.3	31224.5
Q40281	14	5	151.982	0.221671	0.285356	1.46522	0.311073	#NAME?	minus H20 e NO	48247.8	Ribulose bisphosphate carboxylase/oxygenase activase_ chloroplastic OS=Malus domestica OX=3750 GN=RCA PE=2 SV=1	10137.5	8520.96	16789.6	9510.82	8121.72	9033.23	9503.14	9306.26	8528.81	7718.99	8051.06	8423.04
O49399	1	1	5.7252	0.222056	0.285356	2.77636	0.310731	minus NO	#NAME?	61412.2	Pentatricopeptide repeat-containing protein At4g18840 OS=Arabidopsis thaliana OX=3702 GN=PCMP-E101 PE=3 SV=2	1448.98	1945.74	111.884	4029.89	3523.91	2181.78	1060.24	1895.97	2131.93	2279.93	1716.05	2151.27
Q93WJ8	1	1	12.5102	0.222399	0.285356	1.50796	0.310427	minus H20	minus NO	47537	Monodehydroascorbate reductase 2 OS=Arabidopsis thaliana OX=3702 GN=MDAR2 PE=1 SV=1	42571.3	61919.6	68626.5	58961.5	37003.8	21735.6	68360.2	46603	62524.7	55672.1	63975.9	54944.4
Q75GK1	2	1	5.6231	0.22253	0.285356	1.64137	0.310311	minus H20	#NAME?	24035.1	Auxin-responsive protein IAA12 OS=Oryza sativa subsp, japonica OX=39947 GN=IAA12 PE=2 SV=1	781.312	481.55	489.843	809.254	651.637	987.138	611.592	1372.8	892.456	762.344	439.202	595.967
P29194	30	7	189.241	0.223046	0.285356	1.28513	0.309855	minus NO	minus H20 e NO	110118	Phosphoenolpyruvate carboxylase 2 OS=Sorghum bicolor OX=4558 PE=3 SV=1	42187.9	39892.5	41860.1	40793.4	54121.1	52911.7	42866.6	53810	36707	42596.3	36300.1	36132.1
O82514	1	1	5.5209	0.223162	0.285356	3.10943	0.309753	minus H20	minus NO	27160.1	Adenylate kinase 4 OS=Arabidopsis thaliana OX=3702 GN=ADK1 PE=1 SV=2	929.463	514.744	53.84	44.7454	132.717	1090.62	1172.71	694.955	2075.36	787.46	1170.52	837.035
A2WXX3;Q0JGY1;Q8L4L4	8	1	64.5318	0.223217	0.285356	3.41008	0.309704	minus NO	#NAME?	34812.3	60S ribosomal protein L5-1 OS=Oryza sativa subsp, indica OX=39946 GN=RPL5A PE=3 SV=2	576.654	741	92.7528	806.705	2265.47	1737.42	59.7661	910.3	792.888	2351.53	1090.96	822.633
B9FFD2	6	4	45.0287	0.223885	0.285356	1.90057	0.309116	minus NO	#NAME?	43874	Putative 12-oxophytodienoate reductase 12 OS=Oryza sativa subsp, japonica OX=39947 GN=OPR12 PE=2 SV=2	116191	102324	23244.7	155566	184057	119858	112657	150419	83938	130583	133619	147641
Q43247	13	1	147.643	0.22396	0.285356	1.69523	0.30905	minus NO	minus H20	36619.8	Glyceraldehyde-3-phosphate dehydrogenase 3_ cytosolic OS=Zea mays OX=4577 GN=GAPC3 PE=2 SV=1	5197.89	6082.48	3433.93	5378.74	6946.46	10432.4	2394.69	4929.61	6100.18	6354.57	6305.76	6315.15
P12359	11	2	144.345	0.225217	0.285356	1.19408	0.307949	minus H20	minus NO	35398.6	Oxygen-evolving enhancer protein 1_ chloroplastic OS=Spinacia oleracea OX=3562 GN=PSBO PE=1 SV=1	3678.47	3666.33	3939.74	3284.67	4031.32	3751.6	3783.55	5132.37	4299.65	3406.89	3583.47	4120.52
Q32223	19	1	327.828	0.225309	0.285356	2.87482	0.307869	minus H20 e NO	minus H20	52325.1	Ribulose bisphosphate carboxylase large chain (Fragment) OS=Ephedra tweediana OX=3390 GN=rbcL PE=3 SV=1	2813.45	2549.91	2386.57	6641.12	2351.31	1181.81	1285.23	1564.55	2774.11	3885.99	3437.93	8843.73
Q5W6B9	1	1	5.9091	0.225461	0.285356	1.27309	0.307737	minus H20 e NO	minus NO	82687.4	Protein HAPLESS 2-A OS=Oryza sativa subsp, japonica OX=39947 GN=HAP2A PE=2 SV=1	16433.9	15512.1	19374	17966	11618.7	12516.2	17551.4	15705.8	14853.9	19774.7	16395.3	17428.1
P37900	17	3	150.322	0.22585	0.285356	1.32549	0.307398	minus H20	#NAME?	72472	Heat shock 70 kDa protein_ mitochondrial OS=Pisum sativum OX=3888 GN=HSP1 PE=2 SV=1	60179.8	35376.6	56077	52600.6	49273.6	63181	61128.1	67274.5	72586.3	55800.7	60079.9	58571.2
Q06GM8	3	2	23.101	0.226313	0.285356	1.8245	0.306995	minus H20 e NO	minus H20	39060.9	DNA-directed RNA polymerase subunit alpha OS=Piper cenocladum OX=398741 GN=rpoA PE=3 SV=1	1594.6	892.32	736.069	714.273	766.988	1020.87	182.603	208.654	1495.63	990.442	1207.97	1244.2
A9L9A9	10	2	100.877	0.226703	0.285356	2.03605	0.306657	minus NO	#NAME?	35235.6	Cytochrome f OS=Lemna minor OX=4472 GN=petA PE=3 SV=1	5330.66	10478.7	2733.97	11869.1	12374.9	13511.3	10195.9	4304.67	12641.8	6920.93	9684.26	10143
Q8GTS0	1	1	5.5469	0.226753	0.285356	1.63979	0.306615	minus H20	minus H20 e NO	62804.1	Type I inositol polyphosphate 5-phosphatase 4 OS=Arabidopsis thaliana OX=3702 GN=IP5P4 PE=2 SV=1	16191.4	11061.8	19435.8	8896.08	18344.9	13864	11462.9	18414.9	18987.8	10560.9	9105.93	10133.2
P0C133	2	1	11.9211	0.226791	0.285356	3.07985	0.306582	minus NO	#NAME?	21074.1	Auxin-responsive protein IAA31 OS=Oryza sativa subsp, japonica OX=39947 GN=IAA31 PE=2 SV=1	872.205	4484	120.057	8153.47	6580.15	2132.47	4785.98	3179.55	2090.35	2325.18	2218.21	5628.87
B8BBN7;Q6Z1J6;Q9SA73	2	1	10.8744	0.227051	0.285356	1.42695	0.306356	minus H20	minus NO	44746.1	Obg-like ATPase 1 OS=Oryza sativa subsp, indica OX=39946 GN=OsI_28170 PE=3 SV=1	22131	19833.1	33844.8	17422.8	26457.8	21657.7	29315.2	27275.5	36929.2	27417.2	24932.2	33056.9
P34790	4	1	23.696	0.227057	0.285356	1.56594	0.306352	minus NO	#NAME?	18601	Peptidyl-prolyl cis-trans isomerase CYP18-3 OS=Arabidopsis thaliana OX=3702 GN=CYP18-3 PE=1 SV=1	2964.57	2305.21	2295.83	4968.21	4170.18	2708.93	3652.84	2927.02	5246.85	2899.85	3385.37	5007.12
Q8RXZ4	1	1	5.4923	0.22767	0.285641	1.55991	0.305823	minus NO	#NAME?	56459.2	Probable protein phosphatase 2C 18 OS=Arabidopsis thaliana OX=3702 GN=At1g79630 PE=2 SV=1	19218.1	11967.5	10245	28701.9	14921.7	21004.5	16238.4	15876.4	11494.3	15940.7	17427.4	15257.1
P22954	18	2	259.301	0.228475	0.285789	1.24927	0.30513	minus NO	minus H20 e NO	71786.1	Probable mediator of RNA polymerase II transcription subunit 37c OS=Arabidopsis thaliana OX=3702 GN=MED37D PE=1 SV=2	50955.3	38381.2	59364.5	64267.2	54348	56298.7	49246.1	53489.6	46393.2	47086.7	46733.3	46192.6
Q9FIU6	1	1	5.0704	0.229025	0.285789	2.56673	0.304659	minus NO	#NAME?	17147.3	Organelle RRM domain-containing protein 2_ mitochondrial OS=Arabidopsis thaliana OX=3702 GN=ORRM2 PE=1 SV=1	12446.6	13393.5	3158.84	13494.4	31481	29456.8	11967.5	40944.4	12558.8	16550.5	13209.4	15183.7
O03063	6	1	57.5896	0.230083	0.285789	1.38405	0.303756	minus H20	#NAME?	30808.1	ATP synthase subunit beta_ chloroplastic (Fragment) OS=Asplenium nidus OX=29642 GN=atpB PE=3 SV=1	5182.95	6474.38	3068.42	6120.32	8024.89	5442.63	6378.07	6788.51	7214.53	6026.71	7366.1	6392.36
A1E9W2;P08528;Q6ENS6;Q6L3G1;A1E9M8;A1EA46;A6MMG0;B1A972;B1NWI7;B3TN87;P0C441;P0C443;Q09ME0;Q4VZN1;Q6END6;A0A373;A0ZZ72;A4GYU8;A7Y3I8;A8Y9C4;B2LMN1;B2XWR1;P06384;P17353;Q06FM7;Q0G9S4;Q0ZIY1;Q14FC0;Q1ACG0;Q1KXS1;Q2L940;Q2MI63;Q2MIF0;Q2VEE3;Q32RN5;Q332T9;Q33BZ5;Q3C1L8;Q49KW1;Q68RW9;Q8S8V6;Q95H50	3	1	21.7439	0.230752	0.285789	1.43032	0.303188	minus NO	#NAME?	15645.4	50S ribosomal protein L16_ chloroplastic OS=Sorghum bicolor OX=4558 GN=rpl16 PE=3 SV=1	38614.5	30156.9	23750.4	55453.9	41900	34981.6	36075.2	30201.7	45123.1	39995.3	36487.5	43890.4
Q9FLH5	1	1	5.3185	0.230756	0.285789	1.50103	0.303185	#NAME?	minus H20 e NO	24805	MADS-box protein AGL72 OS=Arabidopsis thaliana OX=3702 GN=AGL72 PE=2 SV=1	3783.57	5622.34	6128.34	4326.95	3679.98	3836.89	4515.98	4784.14	3320.6	2616.84	3089.08	4643.17
P42762	9	1	70.3967	0.23094	0.285789	3.07861	0.303029	minus H20	minus NO	103691	Chaperone protein ClpD_ chloroplastic OS=Arabidopsis thaliana OX=3702 GN=CLPD PE=1 SV=1	15356.8	17727.5	518.345	11656.9	7562.74	6657.57	21917.9	30168.5	27579.5	18843.6	25455.1	23742.6
Q6DW74	1	1	6.1552	0.230983	0.285789	1.86849	0.302992	minus H20	minus H20 e NO	89818.6	Digalactosyldiacylglycerol synthase 1_ chloroplastic OS=Lotus japonicus OX=34305 GN=DGD1 PE=2 SV=1	7198.01	5504.42	2986.31	6199.05	3928.82	2368.22	7801.92	7534.8	5575	4497.95	2440.27	4253.54
P93823	4	1	21.5146	0.231067	0.285789	2.75575	0.302921	minus H20 e NO	#NAME?	43300.5	RING-H2 finger protein ATL1 OS=Arabidopsis thaliana OX=3702 GN=ATL1 PE=2 SV=1	15471.5	10203.8	5213.15	13825.3	34411.9	5956.33	10266.1	24951.2	45082.1	30832.4	24164	30124.7
O23044	2	2	12.2346	0.231269	0.285789	1.37991	0.30275	minus H20 e NO	minus NO	35419	Peroxidase 3 OS=Arabidopsis thaliana OX=3702 GN=PER3 PE=2 SV=1	77214.4	83209.1	45319.6	50601.8	71090.7	67302.1	81021.9	70017.3	93510.2	81428.3	85362.6	94003.7
Q84WV6	1	1	5.1368	0.232674	0.285875	3.31121	0.301567	minus NO	minus H20 e NO	71149.8	Protein MICRORCHIDIA 1 OS=Arabidopsis thaliana OX=3702 GN=MORC1 PE=1 SV=1	9897.62	10204.9	12961.1	10965.8	38484	43384.2	10355.7	47330.9	8832.39	10263	9016.24	8757.04
Q42601	4	2	20.7646	0.232719	0.285875	2.04992	0.301529	minus NO	minus H20 e NO	131155	Carbamoyl-phosphate synthase large chain_ chloroplastic OS=Arabidopsis thaliana OX=3702 GN=CARB PE=1 SV=1	9078.96	9363.96	19273.6	21887.3	25624.6	12017.8	17675.6	20540.7	8636.47	11109.1	9268.99	8661.99
P38562	4	1	42.5313	0.232828	0.285875	1.22042	0.301437	minus H20	minus H20 e NO	39266.1	Glutamine synthetase root isozyme 4 OS=Zea mays OX=4577 GN=GLN5 PE=2 SV=1	26846.2	26885.2	25067	19879.8	24891.8	27504.8	25538.8	30466.7	25933.3	19369.9	22322.1	25447.7
E3PZR9;E3PZS0	3	1	16.0158	0.233294	0.285875	2.95154	0.301046	minus H20 e NO	minus NO	45526.8	Palmitoyl-[acyl-carrier-protein] 4-desaturase 3_ chloroplastic OS=Ophrys sphegodes OX=145953 GN=SAD3 PE=2 SV=1	1124.44	1947.98	1394.85	1397.29	510.412	90.6446	380.964	401.664	2219.8	997.33	2582.61	2318.26
Q9SMU8;P24101	3	1	24.1055	0.234707	0.285875	2.4616	0.299869	#NAME?	minus H20 e NO	39345.4	Peroxidase 34 OS=Arabidopsis thaliana OX=3702 GN=PER34 PE=1 SV=1	8290.16	4217.71	16987.1	4450.91	6498.48	11224.7	3907.02	5731.55	5427.68	4826.02	3648.9	3507.1
B6DZC8	3	1	22.7715	0.234809	0.285875	1.50886	0.299783	minus H20	minus H20 e NO	66695.1	Fructan 1-exohydrolase w3 OS=Triticum aestivum OX=4565 GN=1-FEHw3 PE=1 SV=1	9396.15	7642.08	4925.99	6473.46	4590.49	6231.42	10081.2	6124.28	6937.86	4436.38	4924.07	5977.82
Q9LJL6	3	1	27.4667	0.234872	0.285875	1.80287	0.299731	#NAME?	minus NO	16463.3	Putative RING-H2 finger protein ATL62 OS=Arabidopsis thaliana OX=3702 GN=ATL62 PE=5 SV=1	9096.51	9338.35	9906.86	9183.03	1141.3	5396.04	9334.31	7006.12	8385.78	9973.44	8806.01	7912.67
O22478	2	1	13.9789	0.235031	0.285875	12839.6	0.299599	#NAME?	minus H20 e NO	59176	Importin subunit alpha OS=Solanum lycopersicum OX=4081 PE=2 SV=2	1.40226	31.7079	97607.2	9.07474	0	0	11.6166	16.3111	24.7476	0	7.60461	0
Q84S18	2	2	11.2771	0.235226	0.285875	2.44109	0.299437	minus NO	minus H20	99401.4	Probable mixed-linked glucan synthase 8 OS=Oryza sativa subsp, japonica OX=39947 GN=CSFL8 PE=2 SV=1	3350.7	3333.34	819.147	4887.75	3794.29	3664.65	2113.94	539.66	2404.26	2468.22	2786.33	2630.77
P30694	24	2	249.839	0.235611	0.285875	1.21575	0.299119	minus NO	#NAME?	111091	C4 phosphoenolpyruvate carboxylase OS=Flaveria trinervia OX=4227 GN=PPCA PE=1 SV=2	20327.4	17075.7	22485.7	24646.2	26698.6	21465.1	23097.1	18558.6	20970	20517.7	22479.7	24812.4
Q7YIX5	1	1	5.8621	0.235899	0.285875	25.2207	0.298881	minus NO	minus H20 e NO	57296.5	Acetyl-coenzyme A carboxylase carboxyl transferase subunit beta_ chloroplastic OS=Calycanthus floridus var, glaucus OX=212734 GN=accD PE=3 SV=1	342.417	18.3129	82.3311	177.49	65.1173	1374.13	143.586	0	24.402	17.5012	46.6026	0
Q05986	24	1	417.435	0.236168	0.285875	1.3948	0.298658	minus H20 e NO	#NAME?	49669.3	Ribulose bisphosphate carboxylase large chain (Fragment) OS=Callitriche heterophylla OX=13381 GN=rbcL PE=3 SV=1	21641.5	14607.9	22156.7	30480.2	19130.9	23901.1	14968.8	22944.2	21542.3	22348	28249.6	30867.5
Q75HQ0	21	2	243.134	0.236367	0.285875	1.50731	0.298494	minus H20	minus NO	74483.8	Heat shock 70 kDa protein BIP4 OS=Oryza sativa subsp, japonica OX=39947 GN=BIP4 PE=2 SV=1	86090.8	76653.4	46507.4	62737.8	39452	101925	88469.2	105293	113902	78136.5	99599	95764.6
P27450	2	1	11.1987	0.237458	0.286019	65.5516	0.297598	#NAME?	minus H20	46511	Probable serine/threonine-protein kinase CST OS=Arabidopsis thaliana OX=3702 GN=CST PE=1 SV=2	5.40223	64.6441	1041.46	7.05901	23.6218	6.32967	4.33344	0	12.6227	3.5011	6.03322	43.798
A2YDY2;Q0DK10;P42794;P42795;P46287	7	5	54.8792	0.237725	0.286019	1.26797	0.297379	minus H20	minus NO	21007.2	60S ribosomal protein L11 OS=Oryza sativa subsp, indica OX=39946 GN=RPL11 PE=2 SV=2	66809.7	58500.9	66408.9	53363.3	62314.8	63230.8	91373.4	61298.4	74179.5	71332.7	59382.1	62052.6
O65049	1	1	5.2056	0.239602	0.286019	4.05785	0.29585	#NAME?	minus H20	13902.9	Thioredoxin H-type OS=Picea mariana OX=3335 GN=SB09 PE=2 SV=1	56.6335	155.974	159.07	193.633	5.27103	115.664	6.23422	4.86285	80.4975	55.7194	152.639	154.906
Q10MI4;Q84UI6	5	3	25.8236	0.240344	0.286019	1.09025	0.295249	minus NO	minus H20 e NO	101973	Histone-lysine N-methyltransferase EZ1 OS=Oryza sativa subsp, japonica OX=39947 GN=EZ1 PE=1 SV=1	57030.1	55160	51072.3	56884.5	59622.8	60669.6	53716.3	59186.5	51154.6	52180.9	53290.3	57038.5
Q9CAN0	2	1	9.9936	0.24118	0.286019	1.41352	0.294576	minus H20 e NO	minus NO	72053.2	Pentatricopeptide repeat-containing protein At1g63130_ mitochondrial OS=Arabidopsis thaliana OX=3702 GN=At1g63130 PE=2 SV=1	3232.47	2871.7	3844.71	1951.6	3065.76	2747.46	3009	4687.77	2881.59	3946.73	4003.02	3026.01
Q8LQ68;Q9SEK3	9	5	58.1912	0.24128	0.286019	1.48209	0.294495	minus NO	#NAME?	55292.1	Hexokinase-6 OS=Oryza sativa subsp, japonica OX=39947 GN=HXK6 PE=1 SV=1	26277.3	9672.79	23588.1	32443.9	29415.3	26382	23064.2	28478.4	28609.2	27354.6	26493.3	28987.3
P24636	8	1	55.8179	0.241749	0.286019	1.26904	0.294119	#NAME?	minus H20	50393.5	Tubulin beta-4 chain OS=Arabidopsis thaliana OX=3702 GN=TUBB4 PE=2 SV=2	22020.9	16431.7	16066.6	15798.5	18767.8	16195.3	11812.1	13982.3	17166.6	14921.8	15952.6	15645.7
Q9SLZ0	21	5	223.878	0.24233	0.286019	1.18485	0.293653	minus NO	#NAME?	73827.6	Phosphoenolpyruvate carboxykinase (ATP) OS=Zea mays OX=4577 PE=2 SV=1	28586	24660	25639.3	28488.2	33391.6	31587.3	25668.9	35187.1	29921.4	28538.2	30358.4	30662.3
Q9FE01;P85940;Q42564	7	2	58.4532	0.242405	0.286019	1.3418	0.293593	minus H20	minus NO	27231.7	L-ascorbate peroxidase 2_ cytosolic OS=Oryza sativa subsp, japonica OX=39947 GN=APX2 PE=1 SV=1	26073.8	16672.3	29855.9	21086.2	20350.8	26040.6	29509.1	33065.4	27966.6	23985.7	25447.9	25386.4
P31166	1	1	5.5628	0.243708	0.286019	2.98068	0.292554	#NAME?	minus H20	26624.1	Adenine phosphoribosyltransferase 1_ chloroplastic OS=Arabidopsis thaliana OX=3702 GN=APT1 PE=1 SV=2	2247.77	934.828	2237.24	1210.28	0	1707.14	0	0	1818.32	732.771	1509.95	1418.14
Q9LDZ0	16	8	126.053	0.244518	0.286019	1.48628	0.291912	#NAME?	minus H20 e NO	73218.7	Heat shock 70 kDa protein 10_ mitochondrial OS=Arabidopsis thaliana OX=3702 GN=HSP70-10 PE=1 SV=1	93233.8	85286.6	156652	83185.6	100701	92439.3	69705.7	102013	91165.8	74196.2	73373.7	77940.9
Q39817;Q39994	5	1	26.6383	0.244579	0.286019	100.457	0.291864	minus NO	minus H20	62308.7	Calnexin homolog OS=Glycine max OX=3847 PE=2 SV=1	2.09467	1075.61	70.7697	2817.66	0	80.9496	0	0	28.8542	418.574	327.95	406.175
Q0JMD4	1	1	5.7572	0.244594	0.286019	1.24952	0.291852	minus H20 e NO	#NAME?	52357.9	Probable protein phosphatase 2C 3 OS=Oryza sativa subsp, japonica OX=39947 GN=Os01g0513100 PE=2 SV=2	51295.5	68439.1	49980.8	77278.5	69295.7	53047.6	80296.7	66553.9	65068.9	67273.6	70827.6	73961.8
P25697	9	1	74.2081	0.244668	0.286019	1.43587	0.291793	minus NO	#NAME?	44748.8	Phosphoribulokinase_ chloroplastic OS=Arabidopsis thaliana OX=3702 GN=At1g32060 PE=1 SV=1	5837.03	2568.02	5818.94	7146.99	7023.72	6253.07	5575.76	5364.65	6660.74	5541.72	6752.93	7939.97
Q42961	15	4	156.776	0.244973	0.286019	1.26863	0.291552	minus H20 e NO	minus H20	50348.3	Phosphoglycerate kinase_ chloroplastic OS=Nicotiana tabacum OX=4097 PE=2 SV=1	1561.9	1775.22	2045.64	1640.52	1509.95	1889.54	1320.15	1291.86	1648.88	1452.05	1831.7	2121.73
Q9SSR4	5	1	27.0156	0.245471	0.286019	2.52665	0.29116	minus NO	#NAME?	93643.5	Pentatricopeptide repeat-containing protein At1g52620 OS=Arabidopsis thaliana OX=3702 GN=At1g52620 PE=2 SV=1	783.091	1268.42	189.439	2830.78	1879.44	951.881	990.929	465.655	1045.57	1330.11	783.451	2027.98
Q9LUJ4	3	1	17.9846	0.245729	0.286019	2.76402	0.290956	minus H20 e NO	minus NO	64751.4	Pentatricopeptide repeat-containing protein At3g22670_ mitochondrial OS=Arabidopsis thaliana OX=3702 GN=At3g22670 PE=2 SV=1	6665.33	13286.2	1014.35	15199.3	149.967	52.9613	20199.3	687.474	18974.2	11611.8	15534.9	15425.4
Q8H1B3	4	2	28.0626	0.246196	0.286019	1.39574	0.29059	minus NO	minus H20 e NO	75377.7	Probable mediator of RNA polymerase II transcription subunit 37b OS=Arabidopsis thaliana OX=3702 GN=MED37B PE=1 SV=1	80605.6	78209.8	108114	81990	123911	82718.2	69077.8	101304	74468	66288.6	67436.8	73060.2
P06525	1	1	5.846	0.246274	0.286019	1.24686	0.290528	minus H20 e NO	#NAME?	41862.5	Alcohol dehydrogenase class-P OS=Arabidopsis thaliana OX=3702 GN=ADH1 PE=1 SV=2	176299	164033	131805	150031	140954	201858	162430	184510	182509	197471	179849	211367
P49396	8	1	67.0793	0.246311	0.286019	1.24904	0.2905	#NAME?	minus H20 e NO	30219.9	40S ribosomal protein S3a OS=Brassica campestris OX=3711 GN=RPS3A PE=2 SV=2	18093.4	16446.9	23255.2	19704.7	17195.6	15319.9	18594.8	17625.2	16091.9	15389.1	15198.5	15684.4
Q06SD2	5	1	60.7063	0.246665	0.286019	1.5495	0.290222	minus NO	#NAME?	39066.9	Photosystem II protein D1 OS=Stigeoclonium helveticum OX=55999 GN=psbA PE=3 SV=1	121680	131036	65957.4	170122	191189	132472	101313	71687.1	151738	119660	122174	188285
Q9LM24	1	1	11.7062	0.247307	0.286019	1.3921	0.28972	minus NO	#NAME?	33094.3	Protein FLOURY 1-like OS=Arabidopsis thaliana OX=3702 GN=At1g18265 PE=2 SV=1	11734.2	15376	13376.3	20644.5	18857.8	16859.1	15922.1	16304.6	9400.01	12592.9	14789.8	19594.5
Q75VA5;Q75VA8;Q75VB1;Q75VB3;Q75VB5;Q76DY9;Q8M920	1	1	5.5814	0.247331	0.286019	1.87486	0.289701	minus H20	minus NO	59868.2	Maturase K OS=Quercus suber OX=58331 GN=matK PE=3 SV=1	267.431	585.156	746.055	368.921	561.893	298.316	1026.17	714.325	563.948	614.794	475.625	631.026
Q42560	6	1	52.8404	0.247654	0.286019	1.16166	0.289449	minus NO	#NAME?	98836.6	Aconitate hydratase 1 OS=Arabidopsis thaliana OX=3702 GN=ACO1 PE=1 SV=2	38811.7	36783.4	30049.1	39166	39884.6	43672.6	35310.1	40787.9	37773.1	33577.3	38070.9	37474
Q42882	7	1	59.5127	0.248058	0.286019	6.70956	0.289134	minus NO	minus H20	57769.8	Glucose-1-phosphate adenylyltransferase small subunit_ chloroplastic OS=Solanum lycopersicum OX=4081 PE=2 SV=1	609.715	176.804	8.5273	1268.02	469.553	714.922	38.9969	0	326.526	185.06	217.104	60.1862
Q0WMR0	2	2	10.8781	0.248633	0.286019	1.69826	0.288688	minus H20 e NO	minus NO	51136.8	Jacalin-related lectin 12 OS=Arabidopsis thaliana OX=3702 GN=JAL12 PE=2 SV=1	1882.91	909.062	1803.8	1131.51	527.43	1189.17	1315.86	1099.27	1937.21	1559.46	1907.08	1370.28
Q336R9	3	2	24.0848	0.248781	0.286019	1.95455	0.288573	minus H20	#NAME?	29038.2	Peptide methionine sulfoxide reductase A4_ chloroplastic OS=Oryza sativa subsp, japonica OX=39947 GN=MSRA4 PE=2 SV=2	554.95	732.806	486.029	726.145	1645	750.767	1077.91	1814.81	574.231	606.782	743.099	566.665
Q940T9	1	1	10.039	0.248919	0.286019	4.93321	0.288466	minus NO	minus H20	39908	Zinc finger protein CONSTANS-LIKE 4 OS=Arabidopsis thaliana OX=3702 GN=COL4 PE=2 SV=2	641.651	212.036	211.475	1056.85	27.6686	1326.8	22.1067	17.8083	448.879	618.376	655.637	990.835
A0A4D6Q9B0;Q06942	2	1	11.6736	0.249018	0.286019	1.20001	0.28839	minus H20	minus H20 e NO	41655.4	Flavanone 3-dioxygenase F3H1 OS=Crocosmia x crocosmiiflora OX=1053288 GN=F3H-1 PE=1 SV=1	9831.04	10472.3	10610.1	10661.8	9543.11	11477.5	11096.6	14468.5	10953.2	11264.7	10087.8	9079.21
Q09G57;P08241	2	1	11.0726	0.249471	0.286019	1.70863	0.288039	minus H20	minus H20 e NO	27147.3	30S ribosomal protein S2_ chloroplastic OS=Platanus occidentalis OX=4403 GN=rps2 PE=3 SV=1	2589.18	1776.75	3418.1	1753.17	4226.67	2891.51	2729.98	3114.07	4050.15	2060.55	1917.35	1812.81
Q20F10	3	1	16.0386	0.25089	0.286019	42.7889	0.286946	#NAME?	minus H20 e NO	27209.6	30S ribosomal protein S3_ chloroplastic OS=Oltmannsiellopsis viridis OX=51324 GN=rps3 PE=3 SV=1	188.79	6270.38	5444.72	86.7122	4228.2	188.796	4319.37	765.059	102.251	145.21	66.4994	66.4906
O23865;P45732	4	3	22.0094	0.251009	0.286019	1.78624	0.286855	minus H20 e NO	#NAME?	77358.4	Phenylalanine ammonia-lyase 1 OS=Daucus carota OX=4039 GN=PAL1 PE=3 SV=1	13987.7	2032.31	8695.5	13753.3	10564.1	14476	10786.8	14015.8	13746.9	13470.3	14844.9	15832.6
P84989	6	1	84.7322	0.251096	0.286019	1.99078	0.286788	minus H20	minus NO	10671	Oxygen-evolving enhancer protein 1_ chloroplastic (Fragments) OS=Populus euphratica OX=75702 GN=PSBO PE=1 SV=1	2085.02	2032.64	928.687	981.928	530.143	2581.73	2489.58	1739.43	3920.84	2101.37	2122.65	2407.9
P93692	2	1	11.993	0.251847	0.286019	13.5173	0.286214	minus H20	#NAME?	43038.2	Serpin-Z2B OS=Triticum aestivum OX=4565 PE=1 SV=1	475.559	852.843	120.145	1939.12	8774.78	118.634	9186.11	9375.56	1018.7	1282.03	979.806	1978.26
Q5K5B6	4	1	21.3787	0.252516	0.286019	1.60258	0.285704	minus NO	minus H20	60623.6	DEAD-box ATP-dependent RNA helicase 57 OS=Oryza sativa subsp, japonica OX=39947 GN=Os07g0647900 PE=2 SV=2	8562.05	6661.62	6155.98	9766.05	4905.38	9606.95	5150.78	4085.46	5913.31	5595.46	8189.35	6330.7
P93759	6	3	35.3157	0.252817	0.286019	1.26232	0.285474	#NAME?	minus H20	60567.5	Calcium-dependent protein kinase 14 OS=Arabidopsis thaliana OX=3702 GN=CPK14 PE=2 SV=1	10302.7	9861.63	12508.2	8887.51	11116.1	10785.2	7276.64	7609.69	10996.7	8482.45	8951.02	9951.03
Q9FIA7	1	1	5.6844	0.252981	0.286019	2.98285	0.285349	minus NO	#NAME?	16711.7	Probable ferredoxin-4_ chloroplastic OS=Arabidopsis thaliana OX=3702 GN=FD4 PE=1 SV=1	1002.54	586.152	23.6475	3016.6	1010.85	781.91	1009.27	134.925	525.407	1356.67	1528.25	1457.63
Q9LHR4	2	2	11.4604	0.25343	0.286019	1.25294	0.285009	minus NO	minus H20	39392.4	Geranylgeranyl pyrophosphate synthase 12_ chloroplastic OS=Arabidopsis thaliana OX=3702 GN=At3g32040 PE=2 SV=1	4167.84	3583.82	3260.4	3386.54	4440.9	3589.14	2839.7	2572.07	3700.03	3676.88	3282.73	3272.17
A4QLR8;A4QK90	18	1	209.832	0.253559	0.286019	4.73491	0.284911	#NAME?	minus NO	54946.9	ATP synthase subunit alpha_ chloroplastic OS=Nasturtium officinale OX=65948 GN=atpA PE=3 SV=1	8225.46	6801.58	59674.4	6047.6	6102.18	3626.95	7620.05	7925.82	4870.09	6739.22	5857.55	6378.97
P36183;Q9STX5	19	6	127.796	0.253853	0.286019	1.28252	0.284688	minus H20	#NAME?	93030.8	Endoplasmin homolog OS=Hordeum vulgare OX=4513 PE=2 SV=1	29589	16131.4	21291.8	20079.6	26602.8	23637.4	29032.5	25320.3	31591.4	25297	28817.5	29487
Q7XSK2	3	1	18.1847	0.254137	0.286019	1.55924	0.284474	minus NO	#NAME?	58841	Beta-glucosidase 16 OS=Oryza sativa subsp, japonica OX=39947 GN=BGLU16 PE=3 SV=2	1317.99	1111.04	945.6	1083.18	2295.37	1883.32	1274.83	1445.63	1154.99	1266.52	1143.31	1478.96
Q94A68	1	1	5.5083	0.254897	0.286019	154.452	0.2839	#NAME?	minus NO	41554.1	Uncharacterized oxidoreductase At1g06690_ chloroplastic OS=Arabidopsis thaliana OX=3702 GN=At1g06690 PE=1 SV=1	17.0564	53.8052	4923.14	5.07174	27.2619	0	22.1645	50.2545	0	40.1494	20.2913	28.9693
Q38677;Q38676	4	3	29.9408	0.25511	0.286019	1.23453	0.28374	minus NO	#NAME?	67716.8	V-type proton ATPase catalytic subunit A isoform 2 OS=Acetabularia acetabulum OX=35845 PE=2 SV=1	32417.6	27381.6	38916.3	41288.1	44841.5	35738	30358.3	37642.3	31584.6	31391.7	36989.9	39862.5
Q6Z2T6	10	4	66.983	0.255411	0.286019	1.46119	0.283514	minus NO	#NAME?	50986.3	Geranylgeranyl diphosphate reductase_ chloroplastic OS=Oryza sativa subsp, japonica OX=39947 GN=CHLP PE=2 SV=1	33035.8	11987.3	24612.4	37110.3	30546.5	34093.7	26798.6	27690.3	32527.7	28230.5	33116.2	34353.4
Q9CAJ9	2	1	23.2176	0.25598	0.286019	1.75415	0.283087	minus H20	#NAME?	61951.2	BTB/POZ domain-containing protein At1g63850 OS=Arabidopsis thaliana OX=3702 GN=At1g63850 PE=1 SV=1	37270.7	45909.1	11150.2	22031.4	38098.5	36589.1	58953.9	43540	62975	41967.1	48664.2	36999.5
P29357	24	2	350.094	0.255983	0.286019	1.1815	0.283085	#NAME?	minus H20 e NO	72187.7	Chloroplast envelope membrane 70 kDa heat shock-related protein OS=Spinacia oleracea OX=3562 GN=SCE70 PE=1 SV=3	10348.9	9229.08	10713.7	9404.99	9522.22	10831.1	9451.53	10820.9	7768.85	8248.29	8821.83	8568.33
P50362	15	3	190.384	0.257108	0.286019	1.26616	0.282244	minus H20	minus NO	40532.6	Glyceraldehyde-3-phosphate dehydrogenase A_ chloroplastic OS=Chlamydomonas reinhardtii OX=3055 GN=GAPA PE=1 SV=1	7842.15	6870.78	7424.41	6377.76	8047.15	7612.17	8057.24	7906.65	11938.6	6461.24	7381.8	8234.26
P0C5C9;P0C5C8	3	2	20.5786	0.25769	0.286019	1.56967	0.281812	minus H20	minus NO	24213.5	1-Cys peroxiredoxin A OS=Oryza sativa subsp, japonica OX=39947 GN=Os07g0638300 PE=2 SV=1	11016.1	12919.5	14249.1	8988.59	13580.9	9336.5	9932.76	20735.6	19413.5	12416.6	17020.6	16128.5
P21569	4	2	40.9735	0.257979	0.286019	1.19879	0.281596	minus H20 e NO	#NAME?	18577.1	Peptidyl-prolyl cis-trans isomerase OS=Zea mays OX=4577 GN=CYP PE=2 SV=1	46572.7	39170.1	41635.1	46473.3	43765.2	44451.6	43038.3	43218.4	54854.7	46465.2	48330.6	57903.1
Q42516	3	1	27.0108	0.258033	0.286019	2.67236	0.281556	minus H20	minus H20 e NO	20528.5	Ribulose bisphosphate carboxylase small chain 1_ chloroplastic OS=Amaranthus hypochondriacus OX=28502 GN=RBCS1 PE=2 SV=1	26727.8	21500.1	28863.9	21692.8	20411.8	26619.9	20107.9	31194.9	100513	19680.2	18595.1	18534.4
Q9LDK9	1	1	5.1448	0.258357	0.286019	1.29249	0.281316	minus H20	minus NO	94178.9	Beta-adaptin-like protein A OS=Arabidopsis thaliana OX=3702 GN=BETAA-AD PE=1 SV=1	16513.8	13004.1	20987.3	14197.3	14605.3	13465.2	17043.7	17984.1	19603	13282	16914.4	17016.6
P08705;Q39744;Q39746;Q39743;Q39745;Q39747;Q39749	5	1	44.3712	0.258649	0.286019	1.72303	0.2811	minus H20	minus H20 e NO	20496.6	Ribulose bisphosphate carboxylase small chain_ chloroplastic OS=Helianthus annuus OX=4232 GN=RBCS PE=2 SV=1	2461.75	1595.17	1207.12	1389.74	1525.99	2343.1	1171.39	2619.52	1927.77	973.889	1159.56	1185.51
A0A1P8ASY1	2	1	16.4614	0.259716	0.286019	1.32199	0.280313	minus NO	minus H20	148712	DNA replication ATP-dependent helicase/nuclease JHS1 OS=Arabidopsis thaliana OX=3702 GN=JHS1 PE=2 SV=1	59634.1	59548.2	39353	74898.1	55653.7	60117.7	51570.8	41998.3	50660.4	50416.3	56643.4	57579.9
Q36718	6	2	67.6848	0.260235	0.286019	1.21735	0.279932	#NAME?	minus H20 e NO	25731.2	Chlorophyll a-b binding protein 1B-20_ chloroplastic (Fragment) OS=Hordeum vulgare OX=4513 GN=LHC Ib-20 PE=1 SV=1	19847.4	18445.7	27403.6	18652.6	19133.9	16674.2	22844.5	21816	18951.4	15884.8	18212.7	19869.3
Q0D7I3	5	2	30.4644	0.260277	0.286019	9.73886	0.2799	minus H20 e NO	minus H20	56456.4	Glucose-1-phosphate adenylyltransferase large subunit 4_ chloroplastic/amyloplastic OS=Oryza sativa subsp, japonica OX=39947 GN=AGPL4 PE=1 SV=1	227.257	37.1867	288.51	1070.73	8.16355	786.443	7.56971	28.1665	176.539	757.214	816.477	493.625
Q9LRH6	1	1	7.3304	0.260778	0.286019	Infinity	0.279533	#NAME?	minus H20 e NO	33660.2	GATA transcription factor 25 OS=Arabidopsis thaliana OX=3702 GN=GATA25 PE=1 SV=2	0	18.5566	45215.3	6.43379	10.1578	9.86111	60.6202	22.3699	13.8521	0	0	0
O03081	19	1	197.691	0.260894	0.286019	4.45756	0.279448	#NAME?	minus H20	53097.9	ATP synthase subunit beta_ chloroplastic OS=Psilotum nudum OX=3240 GN=atpB PE=3 SV=2	0	1247.74	0	402.153	272.928	140.377	109.758	155.344	14.8121	348.286	215.741	308.806
Q9SFW8	2	1	16.9431	0.2614	0.286019	3.03499	0.279078	#NAME?	minus NO	92052.9	Protein NLP5 OS=Arabidopsis thaliana OX=3702 GN=NLP5 PE=2 SV=1	3921.75	3717.62	17272.2	2952.34	1951.44	3304.37	4414.18	1738.19	3599.28	4234.82	3633.64	4124.28
Q5JNB5	1	1	5.6741	0.26151	0.286019	1.74958	0.278998	minus NO	#NAME?	53068	DnaJ protein P58IPK homolog B OS=Oryza sativa subsp, japonica OX=39947 GN=P58B PE=1 SV=1	3914.18	4898.34	1109.05	5386.36	5898.65	6073.56	4483.68	3413.71	4214.55	4411.74	3791.71	4114.32
Q5SCX6	12	2	151.551	0.261564	0.286019	1.11755	0.278959	minus H20	minus NO	55287.1	ATP synthase subunit alpha_ chloroplastic OS=Huperzia lucidula OX=37429 GN=atpA PE=3 SV=1	32239.2	29813	35983.5	29448.5	28462.6	32544.5	31630.5	34251	35207.4	29823.3	32587.4	30271.9
Q9CAU7	1	1	6.491	0.261795	0.286019	2.07942	0.27879	minus NO	#NAME?	68548.2	Serine/threonine-protein kinase Nek2 OS=Arabidopsis thaliana OX=3702 GN=NEK2 PE=2 SV=1	30891.6	2488.76	29579.3	49087.5	38133.1	43699.3	24986.1	30109.6	29551	32639.9	40439.4	41206.9
Q43433	12	1	92.9414	0.261991	0.286019	32.557	0.278647	minus H20	minus H20 e NO	43357.2	V-type proton ATPase subunit B 2 (Fragment) OS=Gossypium hirsutum OX=3635 PE=2 SV=1	1120.54	2842.95	30000.8	530.127	3754.02	2012.39	3559.99	89947.4	2504.81	651.493	1037.59	1259.97
P04783;P12470;P07369;P07370;P12333;P12469;P15194;P04782;P27518;P10707;P15192;P20866	9	1	129.261	0.262091	0.286019	20.0792	0.278574	minus NO	minus H20 e NO	28554.5	Chlorophyll a-b binding protein 91R_ chloroplastic OS=Petunia sp, OX=4104 GN=CAB91R PE=3 SV=1	840.72	238.365	5560.13	259.602	4771.61	12686.7	1383.64	7785.45	1183.71	460.299	222.178	199.926
P48347	6	2	60.3732	0.262546	0.286019	2.12157	0.278243	minus H20 e NO	minus H20	29029.4	14-3-3-like protein GF14 epsilon OS=Arabidopsis thaliana OX=3702 GN=GRF10 PE=1 SV=1	42318.5	41228.4	29861.1	47380.5	12041	45721.3	11418	10992.4	40697.7	37447.1	40501.4	55939.5
Q0JCZ4	3	1	16.0083	0.262932	0.286019	14.5598	0.277963	minus NO	minus H20	75432.8	Auxin response factor 9 OS=Oryza sativa subsp, japonica OX=39947 GN=ARF9 PE=2 SV=1	194.879	997.016	0	9947.1	1094.57	89.2324	20.208	0	744.287	999.617	1698.85	1831.61
P92942	2	1	17.8519	0.263032	0.286019	80.5493	0.277891	#NAME?	minus H20	86370.5	Chloride channel protein CLC-b OS=Arabidopsis thaliana OX=3702 GN=CLC-B PE=1 SV=1	0	0	1460.78	340.196	0	18.0846	0	0	18.1352	178.917	508.749	337.606
P12355	2	1	11.9212	0.263062	0.286019	1.53906	0.277869	minus H20	#NAME?	25583.6	Photosystem I reaction center subunit III_ chloroplastic OS=Spinacia oleracea OX=3562 GN=PSAF PE=1 SV=1	10619.1	12258.3	4192.76	11023.3	13098.3	12526.3	15454.6	14435.5	11772.4	9768.71	11795.9	10532.8
P17598;O48560;P29756;P25819;P30567;P48350	11	3	68.5456	0.263642	0.286019	1.86043	0.277448	minus NO	minus H20	57311.5	Catalase isozyme 1 OS=Gossypium hirsutum OX=3635 GN=CAT1 PE=2 SV=2	5889.74	4194.08	3691.93	3731.82	10019.7	5169.27	2146.97	3186.86	4836.28	3284.45	3684.14	4135.43
O04977	14	4	106.534	0.264133	0.286019	1.46797	0.277094	minus NO	#NAME?	40730.6	Ferredoxin--NADP reductase_ leaf-type isozyme_ chloroplastic OS=Nicotiana tabacum OX=4097 GN=PETH PE=2 SV=1	29011.2	12861.2	23269.5	30201.8	32820.6	32603.8	24182.4	27911	33312.3	21721.1	28899.4	34916.8
C0SUW7	2	1	16.4173	0.2643	0.286019	5.99733	0.276974	minus H20 e NO	minus NO	44379.3	AT-rich interactive domain-containing protein 6 OS=Arabidopsis thaliana OX=3702 GN=ARID6 PE=1 SV=1	963.35	0	988.198	0	0	491.414	444.329	54.7079	481.943	888.215	607.595	1451.36
P15804	34	8	372.698	0.26433	0.286019	1.55906	0.276952	minus NO	minus H20	109000	Phosphoenolpyruvate carboxylase 3 OS=Sorghum bicolor OX=4558 PE=1 SV=2	112381	116772	54206.5	128383	176884	125655	116781	48007.4	111610	148193	122775	117398
Q332Y4	21	1	227.297	0.264503	0.286019	4.67952	0.276828	#NAME?	minus NO	55575.5	ATP synthase subunit alpha_ chloroplastic OS=Lactuca sativa OX=4236 GN=atpA PE=3 SV=1	3124.7	2235.48	19590.3	2129.8	1145.92	2056.12	2712.77	1407.28	3858.27	1601.23	2648.14	1740.49
A2Y4B6;P29620	3	2	17.3491	0.26502	0.286019	1.47416	0.276455	#NAME?	minus H20 e NO	47742.9	Cyclin-dependent kinase D-1 OS=Oryza sativa subsp, indica OX=39946 GN=CDKD-1 PE=2 SV=1	86814.2	84333.4	168115	81056.9	60132.6	93741.5	93372.4	125377	90254.6	74494.9	82475.2	73169.4
P46486	3	1	22.3251	0.265127	0.286019	1.20498	0.276379	minus H20	#NAME?	25382.3	Photosystem I reaction center subunit III_ chloroplastic OS=Flaveria trinervia OX=4227 GN=PSAF PE=2 SV=1	105825	110063	92142.5	101623	119369	120252	113183	132316	125673	94502.9	99966.6	127980
P31164	1	1	5.6711	0.265725	0.286246	1.29163	0.27595	minus H20 e NO	#NAME?	23830.1	50S ribosomal protein L11_ chloroplastic OS=Spinacia oleracea OX=3562 GN=rpl11 PE=1 SV=1	89940	88742.1	99712.9	90102.2	101041	127540	95394.4	112677	74298.9	141742	115210	102630
Q6K973	3	1	17.967	0.266465	0.28629	1.14305	0.275421	#NAME?	minus H20	96780.4	Sucrose synthase 6 OS=Oryza sativa subsp, japonica OX=39947 GN=SUS6 PE=2 SV=1	12348.2	13556.8	14300.3	13362.1	12584.1	11353.5	11857.7	12729.6	10586.3	12785.6	11757.9	12648.4
Q42966	3	2	17.2797	0.266886	0.28629	1.31094	0.275121	minus NO	minus H20	37876	Bifunctional nitrilase/nitrile hydratase NIT4B OS=Nicotiana tabacum OX=4097 GN=NIT4B PE=2 SV=1	10124.3	8061.68	5814.07	9418.36	7107.56	8890.65	6454.68	5755.53	7177.85	7917.08	8385.19	8490.95
P18122	9	1	76.3226	0.266929	0.28629	1.1436	0.27509	#NAME?	minus H20 e NO	57390.8	Catalase isozyme 1 OS=Zea mays OX=4577 GN=CAT1 PE=2 SV=1	36717.7	36280.6	45402.1	38029.1	41384.7	35999.6	37667.4	33701.9	35289.3	32172.4	34192.2	37168
A6YGA3	4	3	27.2368	0.267494	0.28648	1.22467	0.274688	minus NO	minus H20	58360.6	Light-independent protochlorophyllide reductase subunit B OS=Pleurastrum terricola OX=34116 GN=chlB PE=3 SV=1	6987.07	8350.3	6401.53	8530.56	5818.72	7499.86	6269.28	5942.98	5628.64	6611.84	6102.81	6970.82
P0DKG6	3	2	15.4986	0.268733	0.286853	1.17777	0.273811	minus NO	minus H20	42685.8	MATH domain and coiled-coil domain-containing protein At2g42475 OS=Arabidopsis thaliana OX=3702 GN=At2g42475 PE=4 SV=1	13446	10325.5	12835.9	13752.2	13597	13891.7	9939.47	11956.6	13120.1	12153.6	13445	13813.5
Q32663	20	1	352.246	0.268923	0.286853	Infinity	0.273676	minus H20 e NO	#NAME?	48856.4	Ribulose bisphosphate carboxylase large chain (Fragment) OS=Argyrochosma delicatula OX=37460 GN=rbcL PE=3 SV=1	0	0	0	39.4085	0	0.508407	0.134923	5.04544	0.00885648	56.7567	0.0555779	102.515
Q9AWB2	3	1	16.7851	0.269007	0.286853	1.24452	0.273617	minus H20 e NO	#NAME?	64164.1	Sulfite reductase [ferredoxin]_ chloroplastic (Fragment) OS=Glycine max OX=3847 GN=SIR PE=1 SV=1	23692.4	20335.8	21567.1	23557.6	24659.1	29427.3	22477.7	17331.7	27673.2	24321.7	26363.2	30949.9
Q9CAP9	4	4	21.792	0.270919	0.288476	1.41889	0.272274	minus H20 e NO	minus NO	88577.7	Filament-like plant protein 1 OS=Arabidopsis thaliana OX=3702 GN=FPP1 PE=2 SV=1	7590.28	4968.66	6260.88	5723.32	5160.4	3175.91	5002.75	6422.28	7347.43	5365.76	7248.48	7334.88
O24047	9	1	74.5702	0.271428	0.288543	1.31477	0.271919	minus H20	#NAME?	35840.1	Malate dehydrogenase_ cytoplasmic OS=Mesembryanthemum crystallinum OX=3544 GN=MDH PE=2 SV=1	79537.8	73258.7	54347.7	66432.7	84615.6	81228.4	75000.4	109162	88184.5	76542.9	78657.4	92193.6
P09559	6	1	50.4809	0.271997	0.288543	1.25458	0.271521	minus NO	#NAME?	45349.4	Phosphoribulokinase_ chloroplastic OS=Spinacia oleracea OX=3562 PE=1 SV=1	3198.74	3868.34	4813.42	4603.77	4663.42	5637.84	3917.03	5869.55	4676.94	4293.15	3860.19	4183.4
Q8RXR2	1	1	12.9984	0.272665	0.288543	2.56347	0.271058	minus NO	#NAME?	84290	Chloride channel protein CLC-f OS=Arabidopsis thaliana OX=3702 GN=CLC-F PE=2 SV=2	6020.09	63.1057	3524.92	7199.33	6119.36	11311.5	5363.32	5492.18	4693.59	5431.61	8179.16	7411.4
P46226	8	1	51.8879	0.273072	0.288543	1.68852	0.270775	minus H20 e NO	#NAME?	27155	Triosephosphate isomerase_ cytosolic OS=Secale cereale OX=4550 PE=2 SV=3	15286.6	2458.31	11956.3	14270.2	14487.3	17417.9	15075.3	14195.4	17046	15424.6	15919.6	18806.7
P0C540;P0C542	18	3	178.818	0.273782	0.288543	1.30576	0.270284	minus NO	#NAME?	41899.9	Actin-7 OS=Oryza sativa subsp, japonica OX=39947 GN=ACT7 PE=3 SV=1	4323.42	4536.15	2460.76	5172.22	4319.99	5289.4	3604.01	4270.61	4050.18	4207.73	4659.84	4911.13
P52783	1	1	6.3306	0.273984	0.288543	1.85417	0.270145	minus NO	#NAME?	39855.9	Glutamine synthetase cytosolic isozyme OS=Pinus sylvestris OX=3349 PE=2 SV=1	100387	12389.9	103116	163114	128383	108805	103139	114387	103042	116047	115402	152800
Q9SJ66	1	1	5.5232	0.274198	0.288543	1.29783	0.269997	minus H20	minus H20 e NO	48083.5	Probable sucrose-phosphatase 2 OS=Arabidopsis thaliana OX=3702 GN=SPP2 PE=2 SV=2	19523.3	16725.8	26616.2	19533.8	19648.9	20732.5	28812.9	21441.5	21850.7	17759.2	19193.5	18605.7
O99015	8	3	80.7852	0.274411	0.288543	1.76527	0.26985	minus H20	minus H20 e NO	55248.5	ATP synthase subunit alpha_ plastid OS=Prototheca wickerhamii OX=3111 GN=atpA PE=3 SV=1	19742.2	17435.2	17838.1	21790.9	20729.4	23754.3	47981.2	27213.5	15424.1	18066.5	15799.1	17468.8
Q9FWW9	1	1	5.6217	0.274496	0.288543	1.36268	0.269792	#NAME?	minus H20 e NO	53267.7	Flavin-containing monooxygenase FMO GS-OX-like 2 OS=Arabidopsis thaliana OX=3702 GN=At1g12200 PE=2 SV=1	14618.9	12356.4	9605.33	8028.62	12188.8	14035.1	11325.7	12267.4	11077.5	8934.9	9440.99	8468.77
Q7X9A6	9	1	79.1268	0.27502	0.288683	1.3749	0.269431	minus H20 e NO	minus NO	24125.5	Cytochrome b6-f complex iron-sulfur subunit_ chloroplastic OS=Triticum aestivum OX=4565 GN=petC PE=2 SV=1	16219.2	15899.5	15433.7	10673.5	12003.8	19746.3	18743.2	14127.4	24568.6	16851.9	21880.6	19595.9
Q9FH32	2	1	10.7689	0.276204	0.289159	1.16226	0.26862	minus H20	minus H20 e NO	83521.3	Autophagy-related protein 18f OS=Arabidopsis thaliana OX=3702 GN=ATG18F PE=2 SV=1	68573.7	67733.1	89256.6	73108.1	67955	72960.6	74873.5	75495.1	79673.9	60357.6	66012.7	71555.9
Q6ZDF3	2	1	11.5749	0.276256	0.289159	1.36525	0.268585	minus H20	minus H20 e NO	39225.3	bZIP transcription factor TRAB1 OS=Oryza sativa subsp, japonica OX=39947 GN=TRAB1 PE=1 SV=2	18694.6	17175.5	20531.9	21826	17315.5	24182	17519.2	31022.5	22761.3	18130.3	16813.8	17282.9
P51063	23	5	185.652	0.277444	0.289755	1.30196	0.267775	minus NO	#NAME?	110066	Phosphoenolpyruvate carboxylase OS=Picea abies OX=3329 GN=PPC PE=2 SV=1	19016.4	19751	11275.8	24930.6	21166.7	19057.1	16057.4	19233.8	20395.7	19405.1	21451.2	22376
B0YPN8	23	1	378.397	0.277617	0.289755	1.20226	0.267658	minus H20 e NO	#NAME?	52936.5	Ribulose bisphosphate carboxylase large chain OS=Aneura mirabilis OX=280810 GN=rbcL PE=3 SV=1	84925.6	68728	78434.1	87808.5	70092.1	75545.7	82476.2	69794.2	95030.8	85145.7	91044.1	102840
Q8RUF8	3	2	22.6138	0.278133	0.289755	1.72252	0.267308	#NAME?	minus H20	40672.4	Omega-amidase_ chloroplastic OS=Arabidopsis thaliana OX=3702 GN=NLP3 PE=1 SV=1	8078.04	7694.94	11733.1	3916.97	11127.5	4027.68	4338.94	5068.75	6560.83	6334.58	7954.19	6691.96
O49403	3	2	20.0061	0.278394	0.289755	2.16774	0.267131	#NAME?	minus H20 e NO	46586.9	Heat stress transcription factor A-4a OS=Arabidopsis thaliana OX=3702 GN=HSFA4A PE=2 SV=1	72897.5	43099.3	181156	54042.7	47625.8	66024.1	61601.5	87962.5	78770	42655.2	45589.7	48835
Q93XE1	3	2	17.2976	0.279135	0.290118	1.43218	0.26663	minus NO	#NAME?	50472.9	Choline monooxygenase_ chloroplastic OS=Amaranthus tricolor OX=29722 GN=CMO PE=2 SV=1	17975.2	17812.2	12960	31261.1	21861.9	16692.1	19283.6	18979.8	15358.4	20511.4	17743.3	18030.9
Q0WNR6	5	1	26.2962	0.28017	0.290126	Infinity	0.265933	minus H20	minus H20 e NO	48210.9	AT-rich interactive domain-containing protein 5 OS=Arabidopsis thaliana OX=3702 GN=ARID5 PE=1 SV=1	0	0	0.300615	0	55.8653	55.8691	151.47	0.0922132	0	0	0	0
P09195	5	2	43.3263	0.280233	0.290126	1.37663	0.265891	minus H20	minus NO	44731.4	Fructose-1_6-bisphosphatase_ chloroplastic OS=Triticum aestivum OX=4565 GN=FBP PE=2 SV=1	5952.92	4258.83	3033.02	3344.62	3906.94	4538.42	5189.38	4980.22	6060.8	4228.42	4513.52	4265.89
O49299	18	3	123.212	0.28033	0.290126	1.09857	0.265826	minus NO	#NAME?	63398.8	Probable phosphoglucomutase_ cytoplasmic 1 OS=Arabidopsis thaliana OX=3702 GN=At1g23190 PE=2 SV=2	10163.5	9435.52	9892.29	11202.6	10911.2	10284.5	10787.9	10824.2	9855.15	9388.14	10043.8	11059.3
P26302;P81664	15	4	136.398	0.282568	0.290126	1.45932	0.264331	minus NO	#NAME?	45540.7	Phosphoribulokinase_ chloroplastic OS=Triticum aestivum OX=4565 PE=2 SV=1	65040.2	25326.7	74656.1	72450.4	77293.3	91077.3	83588.7	85031	69857.6	61805.5	70031.8	80855.6
O82150	19	3	128.112	0.282776	0.290126	1.93904	0.264193	minus NO	minus H20	77281.9	ATP-dependent zinc metalloprotease FTSH_ chloroplastic OS=Nicotiana tabacum OX=4097 GN=FTSH PE=2 SV=2	1239.44	818.142	640.407	1559.85	2682.13	848.782	832.482	413.519	1379.41	1388.31	1215.25	1305.19
P05037	19	1	209.139	0.283214	0.290126	3.72418	0.263902	minus H20 e NO	minus H20	53180	ATP synthase subunit beta_ chloroplastic OS=Pisum sativum OX=3888 GN=atpB PE=3 SV=1	144.258	226.068	83.8008	781.181	43.0442	339.284	21.0692	138.759	158.989	411.624	447.38	328.326
Q9BBT1;B5LMM0	16	1	166.119	0.284025	0.290126	1.25298	0.263366	#NAME?	minus H20 e NO	50514.1	Photosystem II CP43 reaction center protein OS=Lotus japonicus OX=34305 GN=psbC PE=3 SV=2	3136.74	2955.49	2576.21	2261.06	2746.25	3291.28	2043.31	2793.51	2679.18	2142.55	2452.79	2322.92
O20252	10	4	74.1629	0.28415	0.290126	1.28046	0.263283	minus H20 e NO	#NAME?	42594.5	Sedoheptulose-1_7-bisphosphatase_ chloroplastic OS=Spinacia oleracea OX=3562 PE=2 SV=1	18290	16761.5	14891.6	21348.7	13560.9	21529.6	18618.5	21460.5	19292.2	21490.5	19979.1	22480.3
Q9SBN4	8	1	79.7956	0.284195	0.290126	1.24508	0.263254	minus NO	minus H20 e NO	49255.1	Phosphoglycerate kinase_ chloroplastic OS=Volvox carteri OX=3067 GN=PGK PE=2 SV=1	3808.59	4251.32	4922.71	5281.59	4375.63	3994.72	4135.38	4889.14	3535.86	3427.92	3761.18	3775.57
Q43716	3	2	16.6025	0.284759	0.290126	5.39494	0.262882	minus H20	minus H20 e NO	52804.8	Anthocyanidin-3-O-glucoside rhamnosyltransferase OS=Petunia hybrida OX=4102 GN=RT PE=2 SV=1	810.086	1884.56	3476.9	635.942	2376.16	990.172	7615.88	3771.06	710.058	808.068	898.317	535.9
P17569	1	1	9.3966	0.284969	0.290126	1.28623	0.262743	minus H20 e NO	#NAME?	104467	Nitrate reductase [NADH] OS=Cucurbita maxima OX=3661 PE=2 SV=1	190105	213829	131359	191668	189334	177702	186144	186973	238219	194523	243965	250023
P47195	2	1	11.1101	0.284983	0.290126	3.58441	0.262735	minus H20	minus H20 e NO	55938.1	Berbamunine synthase OS=Berberis stolonifera OX=33814 GN=CYP80A1 PE=1 SV=1	427.006	832.039	1292.68	635.745	2887.13	567.123	1838.14	3841.7	817.554	507.234	693.654	611.796
F4KGD4	2	1	11.0721	0.285223	0.290126	2.90754	0.262577	minus H20	minus NO	76153.1	Subtilisin-like protease SBT4,7 OS=Arabidopsis thaliana OX=3702 GN=SBT4,7 PE=3 SV=1	1555.39	3855.11	2082.07	70.2398	1958.97	1811.84	4299.28	1197.93	5670.78	1941.8	4280.84	4058.59
Q6ICZ8;Q9LHG9	3	2	25.3446	0.285356	0.290126	2.0291	0.262489	minus H20	#NAME?	22057.4	Nascent polypeptide-associated complex subunit alpha-like protein 3 OS=Arabidopsis thaliana OX=3702 GN=At5g13850 PE=1 SV=1	1358.92	1352.9	1572.04	1124.54	4526.38	1703	3708.42	2971.13	2012.81	1631.23	1996.82	1975.05
Q1G391	2	1	15.497	0.285364	0.290126	34.3549	0.262484	minus NO	minus H20	46261	F-box protein At4g00893 OS=Arabidopsis thaliana OX=3702 GN=At4g00893 PE=2 SV=1	49.031	99.4507	17.4509	211.57	1108.46	4.23053	31.1305	6.68362	0.732376	25.3571	17.6451	2.1049
Q9LPV9	1	1	5.6965	0.28545	0.290126	2.40865	0.262428	minus NO	minus H20 e NO	39431	WD repeat-containing protein LWD1 OS=Arabidopsis thaliana OX=3702 GN=LWD1 PE=2 SV=1	499.948	1037.9	1340.1	2444.54	3316	1080.39	2237.74	1087.83	523.406	847.09	680.554	1312.51
Q9M5I8	2	1	12.9941	0.285817	0.290126	3.26773	0.262187	#NAME?	minus NO	18815.5	Translationally-controlled tumor protein homolog OS=Cucumis melo OX=3656 GN=TCTP PE=2 SV=1	292.118	179.579	1204.65	98.6593	152.897	261.445	492.235	427.073	190.314	241.584	226.416	105.005
Q6K431	3	2	28.9645	0.287107	0.290582	6.47921	0.261343	#NAME?	minus H20 e NO	117884	Histone-lysine N-methyltransferase TRX1 OS=Oryza sativa subsp, japonica OX=39947 GN=TRX1 PE=1 SV=1	8374.59	7465	93840.7	8683.38	6766.83	7688.29	6420.26	7959.19	6950.19	5653.6	5144.1	6130.34
Q1PDW3	2	1	10.9126	0.28755	0.290582	1.90844	0.261055	minus NO	#NAME?	72122.3	Receptor-like kinase LIP1 OS=Arabidopsis thaliana OX=3702 GN=LIP1 PE=1 SV=1	3796.93	3695.77	656.315	6398	5210.45	3943.43	1502.68	4359.44	2890.8	4315.29	4046.93	4604.27
P81831	6	2	41.623	0.287813	0.290582	1.26868	0.260884	minus H20 e NO	minus NO	109477	Phosphoenolpyruvate carboxylase 1 OS=Chlamydomonas reinhardtii OX=3055 GN=Ppc1 PE=1 SV=2	35158.6	35106.2	34767.8	34442.1	25250	33991.6	43412.1	28131.3	30840.1	39750.5	37687.5	41416.5
O49447	7	1	73.4965	0.288074	0.290582	6.56673	0.260714	minus H20	minus H20 e NO	40889.2	ADP_ATP carrier protein 3_ mitochondrial OS=Arabidopsis thaliana OX=3702 GN=AAC3 PE=1 SV=1	1882.74	57794.8	1341.85	6509.69	19221.2	2763.86	35099.7	15790.4	40098.1	3685.08	4909.94	5260.91
Q9T074	21	8	183.466	0.288232	0.290582	1.27675	0.260612	minus NO	#NAME?	73975.5	Phosphoenolpyruvate carboxykinase (ATP) OS=Arabidopsis thaliana OX=3702 GN=PCKA PE=1 SV=1	36477	37409.2	23114.4	47293.2	38686.1	37866.5	36672.1	29538.1	36942.7	30313.7	32942.6	34954.4
O65282;P84579	2	1	13.2822	0.288796	0.290622	1.79114	0.260246	minus NO	minus H20 e NO	26801.9	20 kDa chaperonin_ chloroplastic OS=Arabidopsis thaliana OX=3702 GN=CPN20 PE=1 SV=2	54647.1	43909.9	76944	39448.3	117156	58683.6	39978.8	48249.7	45178.8	40418.4	38851.6	40926.1
Q2QYW2;Q2RBN7	34	15	237.382	0.289547	0.290622	1.22762	0.259761	minus H20	#NAME?	194660	Clathrin heavy chain 2 OS=Oryza sativa subsp, japonica OX=39947 GN=Os12g0104800 PE=3 SV=1	63771.5	88556.9	77731.7	90771.1	112360	78918.4	102125	95281	85019.1	72544.1	90208.3	87499.2
P49087	24	4	219.112	0.292042	0.290622	2.61342	0.25816	#NAME?	minus H20	62237.2	V-type proton ATPase catalytic subunit A (Fragment) OS=Zea mays OX=4577 PE=2 SV=1	10695.7	10680	32380.6	13072.8	2597.21	9896.8	6120.84	6421.47	8027	8138.95	11414.4	11437.2
Q8L999	1	1	6.0147	0.292196	0.290622	1.28081	0.258062	minus H20 e NO	minus H20	38638.6	Protein BASIC PENTACYSTEINE6 OS=Arabidopsis thaliana OX=3702 GN=BPC6 PE=1 SV=1	26176.8	24647.3	15065	26848.7	26563	25556.2	20722.4	18554.3	26591.7	24073	27816.3	32475.9
Q9C7G4	2	1	11.8497	0.292624	0.290622	1.3796	0.257789	minus H20 e NO	#NAME?	39656.1	Transcription factor TCP22 OS=Arabidopsis thaliana OX=3702 GN=TCP22 PE=2 SV=1	6356.35	6982.07	5261.78	7519.07	8129.79	8865.99	5175.64	8290.11	9520.02	7380.5	7857.6	10422.7
Q84WU4	4	1	21.1039	0.293137	0.290622	1.35093	0.257463	minus NO	minus H20	81780.6	Golgin candidate 3 OS=Arabidopsis thaliana OX=3702 GN=GC3 PE=1 SV=1	3877.23	4353.4	5035.39	5405.28	4263.42	5015.45	2567.59	5393.17	2908.92	3684.64	3806.29	4049.84
Q9S9Z8	8	2	82.0092	0.2932	0.290622	1.46003	0.257422	minus H20	minus NO	28895.3	14-3-3-like protein GF14 omicron OS=Arabidopsis thaliana OX=3702 GN=GRF11 PE=2 SV=2	8839.23	14220.2	17477.7	10766.9	13451.3	7727.72	15111.5	13858.6	17671.9	12166.1	14113.9	15766
P08963	7	1	99.5065	0.293292	0.290622	1.89813	0.257364	#NAME?	minus H20 e NO	28165.1	Chlorophyll a-b binding protein 2_ chloroplastic OS=Hordeum vulgare OX=4513 GN=CAB2 PE=3 SV=1	20091.2	18359.4	32079.9	15273.8	21588.7	7948.47	14468.1	12294.3	31570.4	13712.4	11518.8	11926.8
P06595	4	2	21.8734	0.29339	0.290622	1.32575	0.257302	#NAME?	minus H20 e NO	55429.9	Phytochrome A type 5 (Fragment) OS=Avena sativa OX=4498 GN=PHYA5 PE=1 SV=3	72847.3	61611.5	73772.2	55379.1	61550.9	63678.6	40865.5	61166.4	74794.9	53732	51016.5	52317.8
P19683;Q9FGS0	2	2	19.7886	0.29358	0.290622	1.38543	0.257181	minus H20 e NO	minus NO	35277.1	31 kDa ribonucleoprotein_ chloroplastic OS=Nicotiana sylvestris OX=4096 PE=1 SV=1	29686	27085	19849.7	24682.7	13414.3	27029.8	27386.7	26082.8	32886.8	30238.9	26384.3	33605.2
P49206;Q8LPJ7;Q9LYK9	2	1	12.7389	0.293612	0.290622	10.9948	0.257161	minus H20 e NO	minus H20	15071.2	40S ribosomal protein S26-1 OS=Arabidopsis thaliana OX=3702 GN=RPS26A PE=2 SV=2	1384.49	391.076	2.50236	573.978	0.673253	24.021	206.289	1.8486	5.04042	624.843	835.178	883.828
Q944U4	6	1	52.8905	0.293891	0.290622	1.66707	0.256984	minus H20	minus H20 e NO	43666.2	S-adenosylmethionine synthase OS=Dendrobium crumenatum OX=51096 GN=SAMS PE=2 SV=1	4171.36	3362.91	5659.57	3311.34	5066.7	5318.55	7185.09	9502.99	4038.27	4821.6	4353.05	3258.17
Q9SHY1	3	3	16.4671	0.293952	0.290622	2.33703	0.256945	#NAME?	minus H20 e NO	42754.4	Probable F-box protein At1g65740 OS=Arabidopsis thaliana OX=3702 GN=At1g65740 PE=1 SV=2	1959.39	1978.44	6144.7	1170.72	2021.7	1357.01	1253.79	4650.84	2140.6	1197.32	1571.48	1545.45
A2Y0Q2;Q75IR6	1	1	5.9352	0.29466	0.290622	4.30614	0.256498	#NAME?	minus H20	29386.3	PHD finger protein ALFIN-LIKE 1 OS=Oryza sativa subsp, indica OX=39946 GN=OsI_18576 PE=3 SV=1	896.327	1027.03	675.224	740.946	62.8142	1699.45	209.43	74.5804	319.449	368.42	729.531	478.641
Q40073	12	1	131.174	0.295242	0.290622	21.9711	0.25613	#NAME?	minus H20 e NO	51416.3	Ribulose bisphosphate carboxylase/oxygenase activase A_ chloroplastic OS=Hordeum vulgare OX=4513 GN=RCAA PE=2 SV=1	1157.38	1623.71	62147	720.488	1210.17	1175.28	2271.95	5106.75	2091.84	1211.1	1022.96	721.093
Q8S307	2	1	10.2435	0.295445	0.290622	3.03602	0.256002	minus H20 e NO	minus H20	36770.8	Protein BRASSINAZOLE-RESISTANT 1 OS=Arabidopsis thaliana OX=3702 GN=BZR1 PE=1 SV=1	739.981	40.3062	1023.76	777.443	333.871	592.53	240.89	383.683	926.461	1215.53	1569.9	1923.54
P42739	6	1	86.7232	0.295509	0.290622	1.30549	0.255962	#NAME?	minus H20	47449.5	Polyubiquitin (Fragment) OS=Acetabularia peniculus OX=35862 PE=3 SV=2	9312.15	8070.68	12191.6	7772.38	9409.59	8266.98	6107.37	9565.91	6980.71	6833.93	7098.3	8887.31
P93340	3	1	24.5735	0.295924	0.290622	2.01986	0.255701	minus H20 e NO	#NAME?	36219.7	Guanine nucleotide-binding protein subunit beta-like protein OS=Nicotiana plumbaginifolia OX=4092 PE=2 SV=1	67920.9	4106.6	55109.9	63672.4	74876	67237	60927.5	72024.3	68590.5	76441.4	80484.5	99873.7
O22558	2	2	18.4774	0.295977	0.290622	1.28479	0.255668	minus NO	minus H20	61908.5	Serine/threonine-protein kinase STY8 OS=Arabidopsis thaliana OX=3702 GN=STY8 PE=1 SV=2	73654.1	74324.8	99870.5	89380.5	85205.5	125714	71387	89465.2	72882.5	81546	80684.6	83476
Q9LMM8	1	1	12.3728	0.296585	0.290622	1.36446	0.255287	minus NO	#NAME?	28200.7	Agamous-like MADS-box protein AGL28 OS=Arabidopsis thaliana OX=3702 GN=AGL28 PE=2 SV=1	45056.2	34475.6	23075.5	47540.4	51507.1	40956.5	38656	56627.2	38020.4	43246.8	38032	44615.7
P54772	4	1	21.6947	0.296668	0.290622	2.85949	0.255235	minus H20	minus NO	48484.2	Histidine decarboxylase OS=Solanum lycopersicum OX=4081 GN=HDC PE=2 SV=1	10574.7	9075.91	1078.59	3507.6	3960.21	5770.43	15260.1	4777.23	17817.3	11211.6	13233.1	9625.07
Q9LK39	3	2	22.7149	0.296924	0.290622	13.7609	0.255074	#NAME?	minus NO	81832.6	Probable acyl-activating enzyme 16_ chloroplastic OS=Arabidopsis thaliana OX=3702 GN=AAE16 PE=2 SV=1	8345.75	8160.27	234194	4624.02	7711.83	5882.41	13276.1	24860.8	9330.66	5537.9	6616.2	6370.92
Q9XEK8	3	2	12.4688	0.299214	0.291968	1.26404	0.253649	#NAME?	minus H20	14966.6	60S ribosomal protein L23 OS=Syntrichia ruralis OX=38588 GN=RPL23 PE=2 SV=1	20166.8	18453.5	16954.5	19259.1	15966.5	14926.4	11125.9	17957.1	14882.8	16854.9	15702	18504.9
P0C8S1	3	3	18.8051	0.299434	0.291968	1.16911	0.253512	#NAME?	minus H20 e NO	105032	Probable disease resistance RPP8-like protein 2 OS=Arabidopsis thaliana OX=3702 GN=RPP8L2 PE=3 SV=1	27063.6	24016.9	32524.5	27289.2	23409.6	22735.4	23507.4	24304.8	24790.2	22922.3	22634.3	25955.3
Q6ZFJ3;A2WZT1	15	2	140.781	0.299806	0.291968	1.25768	0.253282	minus NO	#NAME?	41120.9	Ferredoxin--NADP reductase_ leaf isozyme 2_ chloroplastic OS=Oryza sativa subsp, japonica OX=39947 GN=LFNR2 PE=1 SV=1	39701.2	26473.3	41282.4	46479.2	46752.7	41914.3	36232.4	46888.1	41834.9	37823.9	39980.1	44430.4
Q9LE81	5	3	28.0688	0.29988	0.291968	1.24444	0.253237	minus H20	#NAME?	131060	Probable serine/threonine protein kinase IRE OS=Arabidopsis thaliana OX=3702 GN=IRE PE=2 SV=1	18595.4	10958.9	15515.6	17202.7	20177	17589.9	16021.2	21181.3	18884.4	15408.4	15757.2	17214.5
Q75W17	2	2	18.0557	0.300569	0.292254	1.31557	0.252811	minus H20	#NAME?	61253	Furcatin hydrolase OS=Viburnum furcatum OX=237940 PE=1 SV=1	29947.9	29037.2	16908.7	27530.1	29129.7	34308.5	30821.9	29719.8	39301.8	29538.1	30890	36058.5
Q5Z8L1	4	2	28.1535	0.301977	0.2927	1.40765	0.251946	minus H20	minus NO	46556.1	Replication protein A 32 kDa subunit C OS=Oryza sativa subsp, japonica OX=39947 GN=RPA2C PE=1 SV=2	112178	94609	74289.8	62255.8	84286.7	109878	110919	95864	154167	84336.9	95073.8	92652
P56292	5	3	46.6631	0.302148	0.2927	1.43706	0.251841	minus NO	#NAME?	45025.5	Elongation factor Tu_ chloroplastic OS=Chlorella vulgaris OX=3077 GN=tufA PE=3 SV=1	32117.3	32630.1	12138.1	30989.1	39101.9	40398.3	33712.8	43430.2	32892.3	31761.5	30360.2	35557.2
A9TXT1	2	1	11.1609	0.302546	0.2927	6.1741	0.251597	minus H20 e NO	#NAME?	71568.4	Chitin elicitor receptor kinase 1 OS=Physcomitrella patens subsp, patens OX=3218 GN=CERK1 PE=2 SV=2	182.828	0	155.212	282.427	515.155	359.517	355.431	0	170.17	764.382	598.409	724.299
Q9SYC9	2	1	10.7339	0.303054	0.2927	5.19021	0.251287	minus NO	#NAME?	65148.5	Vesicle-associated protein 1-4 OS=Arabidopsis thaliana OX=3702 GN=PVA14 PE=2 SV=1	217.852	59.0236	0	808.583	527.791	100.67	378.298	0	26.7006	273.673	211.117	331.939
Q38813	3	1	21.8649	0.303423	0.2927	5.27098	0.251063	minus H20	minus NO	46191.5	Chaperone protein dnaJ 1_ mitochondrial OS=Arabidopsis thaliana OX=3702 GN=ATJ1 PE=2 SV=2	1310.11	1292.83	519.177	676.111	31.3459	585.973	2726.58	114.802	3976.25	2260.69	1834.53	2091.72
P29022	1	1	4.5279	0.303874	0.2927	1.51605	0.250788	minus H20	#NAME?	30037.1	Endochitinase A OS=Zea mays OX=4577 GN=CHIA PE=1 SV=1	472786	449899	254536	244956	354452	599559	656412	473060	655248	599847	481717	397776
Q9FHD4	1	1	6.1689	0.304503	0.2927	2.61737	0.250406	minus H20	minus NO	32818	Cysteine-rich repeat secretory protein 58 OS=Arabidopsis thaliana OX=3702 GN=CRRSP58 PE=3 SV=1	4521.32	17661.5	7671.57	8644.64	7299.04	6991.07	26526.1	6907.47	26595.3	9694.68	21333.5	13123.8
Q5YJX4	1	1	5.9769	0.304534	0.2927	18.051	0.250387	minus NO	minus H20 e NO	60224.7	Maturase K OS=Gymnocladus chinensis OX=66097 GN=matK PE=3 SV=1	284.946	81.8652	1014.18	51.5148	584.84	3666.74	47.4597	342.396	30.1928	28.4789	174.254	35.6519
Q9SAU2;Q43157	2	2	14.0175	0.304649	0.2927	1.17049	0.250317	minus H20 e NO	#NAME?	30293.9	Ribulose-5-phosphate-3-epimerase_ chloroplastic OS=Arabidopsis thaliana OX=3702 GN=RPE PE=2 SV=1	38574.6	36953	33583.2	39527.2	43923.9	41078	35395.4	39272.7	44128	36825.4	42395.9	48491.8
P42044	2	1	10.5813	0.304988	0.2927	2.07595	0.250112	minus NO	#NAME?	57662.9	Ferrochelatase-2_ chloroplastic OS=Cucumis sativus OX=3659 GN=HEMH PE=2 SV=1	28914.8	41426.3	25707	94012.6	79929.7	25448.9	34857.5	36806.6	36189.4	39460	37173	41488.2
Q10L71	6	1	58.1233	0.307622	0.294845	1.20653	0.248525	minus NO	minus H20 e NO	106861	Villin-2 OS=Oryza sativa subsp, japonica OX=39947 GN=VLN2 PE=2 SV=1	8121.26	8220.36	7519.73	8690.01	7018.17	9724.6	7991.43	8039.6	6141.02	7254.06	6794.37	7030.88
P25858	11	1	123.227	0.309906	0.296596	3.25714	0.247164	minus H20	minus NO	37028.4	Glyceraldehyde-3-phosphate dehydrogenase GAPC1_ cytosolic OS=Arabidopsis thaliana OX=3702 GN=GAPC1 PE=1 SV=2	1134.68	883.293	188.26	411.206	767.264	278.108	2074.18	541.857	2128.24	540.181	696.545	916.18
Q9FN94	1	1	9.9846	0.310252	0.296596	1.49971	0.246958	#NAME?	minus H20	97830.4	Receptor-like protein kinase At5g59670 OS=Arabidopsis thaliana OX=3702 GN=At5g59670 PE=1 SV=1	42114.5	39909.3	39588.3	43756.1	20241.3	50432.1	25434.2	28892	26764.1	29707.9	35250.2	29325.4
Q96450;P93259;P42652;O49997;P29305;P42644;P85938	14	1	123.865	0.310726	0.296665	2.76038	0.246678	minus H20	minus NO	29162.8	14-3-3-like protein A OS=Glycine max OX=3847 GN=GF14A PE=2 SV=1	30564.3	43191.3	64053.1	36808.7	31099.5	23240.2	46467.2	172919	32218	30894	39438.7	28648.5
Q8VYJ7	5	1	41.3973	0.311705	0.297216	1.3524	0.2461	minus NO	minus H20	109005	Chaperone protein ClpB4_ mitochondrial OS=Arabidopsis thaliana OX=3702 GN=CLPB4 PE=2 SV=1	4057.78	4021.42	3252.87	4264.73	3470.54	4359.57	1894.5	3876.36	3172.41	3166.31	4070.31	3332.61
Q9S7L9	2	1	18.5322	0.312213	0.297316	1.18692	0.245801	#NAME?	minus H20	21423	Cytochrome c oxidase subunit 6b-1 OS=Arabidopsis thaliana OX=3702 GN=COX6B-1 PE=1 SV=1	61718.3	60970.5	74422	63523.4	53246.7	56079.6	59896.2	44263.2	61909.6	74628.5	59678	62033.3
Q0WT19	2	1	12.452	0.312704	0.297401	38.3161	0.245512	#NAME?	minus H20 e NO	55134.4	Type I inositol polyphosphate 5-phosphatase 8 OS=Arabidopsis thaliana OX=3702 GN=IP5P8 PE=2 SV=1	286.366	329.448	24097.8	291.62	501.596	213.84	716.64	11602.4	637.807	226.114	243.252	175.626
P06246	10	2	91.4985	0.313156	0.297448	1.12528	0.245247	minus NO	minus H20	35545.2	Cytochrome f OS=Marchantia polymorpha OX=3197 GN=petA PE=3 SV=1	12272.6	10474.3	11504.6	11557.1	12253.3	13197.3	10184.1	11871.4	10832	10592.8	10935.7	12224.5
P22418	8	2	73.2823	0.31491	0.298272	1.21223	0.244223	minus NO	minus H20 e NO	45743.5	Fructose-1_6-bisphosphatase_ chloroplastic OS=Spinacia oleracea OX=3562 PE=1 SV=2	15720.1	16227	18623.3	16934.5	23979.5	18751.6	19738.6	15411.8	15564.9	16788.6	15891.3	16540
P48642	6	2	32.5153	0.314985	0.298272	1.14626	0.244179	minus H20 e NO	#NAME?	53906.3	Glutathione reductase_ cytosolic OS=Oryza sativa subsp, japonica OX=39947 GN=GRC2 PE=2 SV=2	39327.4	37936.2	35591.4	46304.1	38259.6	42287.1	37812.4	47003.3	40167	39689.6	42874.1	46796.9
P27486	5	2	28.0937	0.315536	0.298272	1.27906	0.243858	minus H20	#NAME?	58513.8	1-aminocyclopropane-1-carboxylate synthase OS=Dianthus caryophyllus OX=3570 GN=ACS2 PE=2 SV=1	6141.74	7062.71	5458.98	8770.88	6869.79	5767.68	7046.66	9374.77	7450.12	6675.88	7046.28	7299.49
Q5N800	3	1	23.2366	0.316162	0.298272	1.22706	0.243495	#NAME?	minus H20 e NO	55172.1	Probable chlorophyll(ide) b reductase NYC1_ chloroplastic OS=Oryza sativa subsp, japonica OX=39947 GN=NYC1 PE=1 SV=1	8190.44	6857.91	8249.26	7124.04	6901.67	8716.71	4853.15	8322.25	6241.15	5967.66	6155.51	6863.37
Q1KXV0	1	1	6.2907	0.316281	0.298272	Infinity	0.243427	#NAME?	minus H20	54797.1	Acetyl-coenzyme A carboxylase carboxyl transferase subunit beta_ chloroplastic OS=Helianthus annuus OX=4232 GN=accD PE=3 SV=1	0	34.2105	656.286	25.1664	0	0	0	0	0	0	27.7382	12.1864
Q5N897	2	1	11.6951	0.316649	0.298272	1.34675	0.243214	minus H20	minus NO	58306.8	Cell division control protein 6 homolog OS=Oryza sativa subsp, japonica OX=39947 GN=CDC6 PE=2 SV=1	24397.3	18677.5	28869	15062.5	14203.5	26241.5	18480.4	30155.7	26118.7	20184	17570.4	17843.3
P36477	16	2	275.752	0.317445	0.298272	1.6595	0.242754	minus H20	minus H20 e NO	49336.7	Ribulose bisphosphate carboxylase large chain (Fragment) OS=Botrypus strictus OX=13832 GN=rbcL PE=3 SV=1	4699.44	3038.27	2902.7	2652	1500.97	5022.75	3563.34	6452.99	4708.18	2554.07	3143.66	3175.12
O22386;Q06030;Q06036	2	1	22.4352	0.317554	0.298272	1.12913	0.242692	minus H20 e NO	minus H20	18590.2	50S ribosomal protein L12_ chloroplastic OS=Oryza sativa subsp, japonica OX=39947 GN=RPL12-2 PE=2 SV=2	12888.8	14810.6	12708.5	14758	12626.6	13255.9	11355.4	12158.4	12817.9	12597.3	13146.1	15279.8
Q84M47	1	1	5.0548	0.317656	0.298272	1.44681	0.242633	minus H20	#NAME?	33389.4	5'-adenylylsulfate reductase-like 5 OS=Oryza sativa subsp, japonica OX=39947 GN=APRL5 PE=2 SV=1	23315.6	22847.5	10112	15157.4	20302.5	21601.5	32419.8	21100.4	27899.5	22908	23710.1	21202.7
Q6BDZ9;Q1AHB2	3	2	15.7783	0.318991	0.298308	1.65271	0.241866	minus NO	#NAME?	91056.7	Stemar-13-ene synthase OS=Oryza sativa subsp, japonica OX=39947 GN=KSL8 PE=2 SV=2	14750.3	2566.83	14114.1	17515.2	20592.1	13839.4	16259.5	17124.1	15365.4	14658.9	13898.5	16136.4
P48495	6	1	46.6194	0.319066	0.298308	1.7595	0.241823	minus H20	#NAME?	27360.2	Triosephosphate isomerase_ cytosolic OS=Petunia hybrida OX=4102 GN=TPIP1 PE=2 SV=1	6417.56	4355.55	3955.88	5836.12	7901.12	7365.32	14355.2	5185.02	6375.38	6918.34	6921.92	6372.74
Q41373	7	3	52.495	0.320122	0.298308	2.01472	0.24122	#NAME?	minus H20 e NO	19264	Ribulose bisphosphate carboxylase small chain_ chloroplastic OS=Saccharum hybrid OX=15819 GN=RBCS PE=3 SV=1	22792.7	24349.8	80058.2	27386.5	26153.2	25993.7	24813.9	16128.3	22213.8	21089.1	19838	22208.5
Q9FFY6	3	2	15.9806	0.320486	0.298308	5.58887	0.241012	minus H20 e NO	minus H20	41666.4	Protein ELC-like OS=Arabidopsis thaliana OX=3702 GN=ELCL PE=1 SV=1	504.032	320.487	70.2264	426.609	10.4947	391.46	8.46194	87.1904	132.037	363.934	530.02	378.573
Q20EU5	9	4	87.2507	0.320523	0.298308	1.30902	0.240991	minus NO	minus H20	44763.9	Elongation factor Tu_ chloroplastic OS=Oltmannsiellopsis viridis OX=51324 GN=tufA PE=3 SV=1	19680	17531.4	22895	28722	20477.1	20839.2	16524.4	17500	19479.8	19193.6	18854	27812.1
Q6E279	2	2	12.1427	0.320732	0.298308	1.43593	0.240872	minus H20 e NO	minus NO	56201.1	Rhamnogalacturonan I rhamnosyltransferase 4 OS=Arabidopsis thaliana OX=3702 GN=RRT3 PE=1 SV=1	47037.9	48285.3	34757.1	47280.3	18468.6	39380.1	43661.8	41045.6	41223.8	49646.5	48252.6	53058.9
O80860;Q9M8K7	21	5	180.171	0.320841	0.298308	1.3806	0.24081	minus H20	#NAME?	74328.7	ATP-dependent zinc metalloprotease FTSH 2_ chloroplastic OS=Arabidopsis thaliana OX=3702 GN=FTSH2 PE=1 SV=1	30276.9	40298.9	20814.3	33958.6	36466.3	30791.6	49236.1	33632.3	43304.4	41863.8	32057.4	32017.9
B2XWJ7	3	1	16.829	0.321145	0.298308	1.4411	0.240637	minus H20 e NO	#NAME?	45705	NAD(P)H-quinone oxidoreductase subunit H_ chloroplastic OS=Fagopyrum esculentum subsp, ancestrale OX=180217 GN=ndhH PE=3 SV=1	24322.2	19435.5	17975.7	34007.5	23950.5	22898	19358.4	24802.7	25822	21506.4	27076.4	40381.6
P22185	1	1	5.8421	0.321412	0.298308	1.71554	0.240486	minus H20	#NAME?	39216.7	Ubiquinol oxidase 1_ mitochondrial OS=Sauromatum venosum OX=4463 GN=AOX1 PE=1 SV=1	1363.73	2295.86	492.532	3589.3	1415.96	1877.43	2478.38	1717.28	2927.49	1945	2554.02	2112.5
O82039	3	3	17.2196	0.321731	0.298308	1.38645	0.240305	minus NO	minus H20	105137	Probable UDP-N-acetylglucosamine--peptide N-acetylglucosaminyltransferase SPINDLY OS=Petunia hybrida OX=4102 GN=SPY PE=2 SV=1	9060.88	9322.21	4976.61	8555.06	6933.47	9186.41	4941.27	6569.58	6286.41	6562.96	7207.82	6691.5
Q652L2	4	2	21.2839	0.322222	0.298389	1.57131	0.240027	minus H20 e NO	#NAME?	107667	Protein HIRA OS=Oryza sativa subsp, japonica OX=39947 GN=Os09g0567700 PE=2 SV=1	9694.93	12107.5	3195.87	10195.7	11678.1	13354.4	8424.93	9054.16	13001.8	12365.4	12596	14318.7
P48627	2	2	11.41	0.322989	0.298724	1.41092	0.239594	minus NO	#NAME?	51154.3	Omega-6 fatty acid desaturase_ chloroplastic OS=Brassica napus OX=3708 PE=1 SV=1	133057	136666	73949.2	129221	209472	146200	124549	170049	151369	129905	146769	175148
O49931	4	2	22.8293	0.323846	0.299143	1.25153	0.239111	minus NO	minus H20 e NO	62810.5	Protein TIC 55_ chloroplastic OS=Pisum sativum OX=3888 GN=TIC55 PE=1 SV=1	48629.4	44907.6	62301.2	48367.4	60780.8	51791	38807.8	57604.6	45224.9	39904.3	42107.5	46582.1
P55232	12	2	91.452	0.325079	0.299619	1.41324	0.238419	minus NO	minus H20	54138.5	Glucose-1-phosphate adenylyltransferase small subunit_ chloroplastic/amyloplastic (Fragment) OS=Beta vulgaris OX=161934 GN=AGPB1 PE=2 SV=1	1974.56	1792.81	947.773	1574.26	1662	1968.44	1186.64	1252.07	1244.12	1444.25	1494.62	1578.1
Q2R2W2	15	1	145	0.325564	0.299619	1.35689	0.238148	minus H20 e NO	#NAME?	29375.8	14-3-3-like protein GF14-D OS=Oryza sativa subsp, japonica OX=39947 GN=GF14D PE=1 SV=1	13035	11646.2	7236.62	12402.6	16220.6	13948.5	15942.4	9817.12	14669.7	12755.4	13576	16977.5
Q9C9D0	1	1	6.1943	0.325803	0.299619	1.38115	0.238015	minus H20 e NO	#NAME?	39504.6	Cytosolic sulfotransferase 16 OS=Arabidopsis thaliana OX=3702 GN=SOT16 PE=1 SV=1	30624.3	30491.5	15378.5	32545.1	31732.9	31678.4	38417.6	25428.6	28838	36072.8	38745.2	30832
Q01859;P85088	33	5	410.926	0.326027	0.299619	1.24738	0.23789	minus H20	#NAME?	59048.3	ATP synthase subunit beta_ mitochondrial OS=Oryza sativa subsp, japonica OX=39947 GN=ATPB PE=1 SV=2	23074.8	15517.5	23827.9	21374.7	24172.6	24707.2	23170.1	28400.2	26291.7	19225.8	23086	24092.5
Q9CAK6	1	1	6.1686	0.326389	0.299619	2.03682	0.237688	minus NO	#NAME?	13267.3	Heavy metal-associated isoprenylated plant protein 15 OS=Arabidopsis thaliana OX=3702 GN=HIPP15 PE=2 SV=1	153130	12199.6	136795	229001	177584	208789	123800	131866	97998.7	125514	141070	140169
B8ARK7	3	1	15.7729	0.327133	0.299929	2.12787	0.237274	#NAME?	minus H20	54595	NAD-dependent protein deacetylase SRT1 OS=Oryza sativa subsp, indica OX=39946 GN=SRT1 PE=2 SV=1	4078.89	2750.17	3249.97	2254.35	418.71	2992.13	878.221	1251.14	2607.32	1724.7	2920.31	2662.35
P55313;P55307	12	5	83.0782	0.328307	0.300633	1.30787	0.236624	minus H20	minus NO	56993.2	Catalase OS=Triticum aestivum OX=4565 GN=CATA PE=2 SV=1	22323.6	19146.3	22124.7	11746.8	20304.4	24130.1	21823.8	24626.7	27027.3	18955.8	17920.1	20280.8
Q9FWY7	2	1	11.4818	0.329032	0.300924	1.50439	0.236224	minus H20	minus NO	59788.2	Importin subunit alpha-6 OS=Arabidopsis thaliana OX=3702 GN=IMPA6 PE=2 SV=1	7985.28	4812.12	6418.73	6399.83	1619.57	5170.28	8064.76	5808.86	5968.83	6326.88	6724.03	6470.49
Q7F8S5	4	3	25.8974	0.330309	0.301719	1.15804	0.235521	minus NO	#NAME?	23293.6	Peroxiredoxin-2E-2_ chloroplastic OS=Oryza sativa subsp, japonica OX=39947 GN=PRXIIE-2 PE=1 SV=1	31186.8	25483.9	22706.7	31999.8	31833.3	28089.5	27215.6	30488	28091.7	28212.2	28868.2	33179.2
Q69TY5;B8B0E2	2	2	11.1448	0.331376	0.301723	1.27966	0.234937	minus NO	#NAME?	139598	Stromal processing peptidase_ chloroplastic OS=Oryza sativa subsp, japonica OX=39947 GN=SPP PE=2 SV=2	16066.4	15413	17625.4	26836.9	17754.8	18245.6	20546.6	15032.1	15177.1	17102.3	16842.3	19480.1
P31197	24	2	385.29	0.332221	0.301723	1.19799	0.234476	minus NO	minus H20	50824.5	Ribulose bisphosphate carboxylase large chain (Fragment) OS=Phelline comosa OX=4304 GN=rbcL PE=3 SV=2	9408.31	9996.26	7704.9	11141.4	10281.6	9327.88	7004.05	9172.98	9491.65	9546.7	9032.79	8970.65
Q9SRX4	2	1	10.7872	0.332427	0.301723	2.45354	0.234364	minus NO	minus H20	64465.5	Probable pectinesterase/pectinesterase inhibitor 7 OS=Arabidopsis thaliana OX=3702 GN=PME7 PE=2 SV=1	14236.2	10302.9	10486.2	18455.2	11362.9	11593.9	23.5979	6349	10505.9	8315.18	5879.01	11520.8
P48686	22	1	387.824	0.332704	0.301723	108.313	0.234213	#NAME?	minus H20 e NO	53469.4	Ribulose bisphosphate carboxylase large chain OS=Brassica oleracea OX=3712 GN=rbcL PE=3 SV=1	354.158	584.322	89363.8	307.653	431.562	490.786	824.628	7421.07	761.581	370.764	335.404	127.546
Q9SCK2	1	1	5.0972	0.334148	0.301723	5.17421	0.23343	#NAME?	minus NO	11234.7	Protein RESPONSE TO LOW SULFUR 3 OS=Arabidopsis thaliana OX=3702 GN=LSU3 PE=4 SV=1	1337.62	1780.99	1642.42	197.234	17.7372	705.176	3051.95	31.4711	1270.27	464.539	780	1079.78
Q9G1H4;Q7IZ70	7	5	37.1881	0.335021	0.301723	1.49925	0.232958	minus H20	minus NO	60231.9	Maturase K OS=Rorippa amphibia OX=65951 GN=matK PE=3 SV=1	73525.1	58058.5	32158.9	43050.6	31340.5	53924.4	55786.7	55904.2	80685.4	60330.8	58681.4	57517
A1XFU0	18	1	232.875	0.335602	0.301723	1.42545	0.232645	minus NO	minus H20	55626.7	ATP synthase subunit alpha_ chloroplastic OS=Nuphar advena OX=77108 GN=atpA PE=3 SV=1	11205.6	11368.4	17290.1	16400.4	12165.9	20581.8	9648.91	15660.9	9169.27	12069.2	13185.7	9991.78
Q43199	3	1	22.3166	0.33584	0.301723	1.57799	0.232518	minus H20	#NAME?	19835	Adenine phosphoribosyltransferase 1 OS=Triticum aestivum OX=4565 GN=APT1 PE=2 SV=1	9866.2	8812.03	1823.42	9558.98	8364.86	9047.61	10077	9818.36	12455.9	10387.6	10046.5	10671
O80452	1	1	5.5237	0.336382	0.301723	914.229	0.232226	#NAME?	minus H20	95699.9	AMP deaminase OS=Arabidopsis thaliana OX=3702 GN=AMPD PE=1 SV=2	2.76214	4.32821	4614.48	5.85416	2.63382	5.68523	5.05515	0	0	9.93722	1.33268	3.86552
Q9LJ97	1	1	5.4486	0.336434	0.301723	3.44921	0.232199	#NAME?	minus H20	26800.8	Late embryogenesis abundant protein 31 OS=Arabidopsis thaliana OX=3702 GN=RAB28 PE=1 SV=1	12608.7	8307.34	17742.5	6006.47	386.684	12652.9	6335.9	48.9964	4823.06	9202.3	12854	7747.91
P52908	11	3	91.6657	0.336834	0.301723	1.35507	0.231984	minus H20 e NO	#NAME?	29685.6	14-3-3-like protein OS=Chlamydomonas reinhardtii OX=3055 PE=2 SV=1	34333	12467.1	36004.9	40037.4	38183	33519.3	37084.6	39189.1	35701.9	35478.8	36627.5	40100
Q9SH69	3	1	16.395	0.33693	0.301723	1.92976	0.231933	minus H20	#NAME?	53719.8	6-phosphogluconate dehydrogenase_ decarboxylating 1_ chloroplastic OS=Arabidopsis thaliana OX=3702 GN=PGD1 PE=1 SV=1	246.303	41.6808	297.479	196.34	301.539	487.123	277.301	500.07	352.434	283.055	240.164	280.809
O49996	8	1	71.2596	0.337132	0.301723	3.82554	0.231825	minus H20 e NO	minus H20	28428.4	14-3-3-like protein D OS=Nicotiana tabacum OX=4097 PE=2 SV=1	131.976	369.078	31.0631	519.197	41.5216	159.216	216.907	26.1673	70.1198	362.341	265.444	570.352
P16097	21	1	203.726	0.337269	0.301723	60.0927	0.231751	minus NO	minus H20	109754	Phosphoenolpyruvate carboxylase 2 OS=Mesembryanthemum crystallinum OX=3544 GN=PPC2 PE=3 SV=1	46.2662	16.3806	590.385	20.967	1969.4	18.1152	14.5457	3.58225	15.2952	16.3552	20.2152	19.3974
P92937	4	3	22.7345	0.33811	0.301723	1.13102	0.231302	minus H20	minus NO	48213.7	CBL-interacting serine/threonine-protein kinase 15 OS=Arabidopsis thaliana OX=3702 GN=CIPK15 PE=1 SV=2	9655.63	8486.8	9945.23	7883.08	9243.54	9087.4	9716.11	9164.92	10767.4	9989.37	8900.11	9847.08
P48494	6	2	47.4721	0.33823	0.301723	1.26646	0.231238	minus H20 e NO	#NAME?	27291.1	Triosephosphate isomerase_ cytosolic OS=Oryza sativa subsp, japonica OX=39947 GN=TPI PE=1 SV=3	33839.7	17575	25009.2	28619.7	29094.5	33056.9	29656.1	27333.7	32751.4	32321	33986.2	30480.5
Q49KW2;A0A372;A0ZZ71;A4GYU7;A4QJF1;A4QJN5;A4QJW7;A4QK54;A4QKE1;A4QKM8;A4QKW7;A4QL55;A4QLE2;A4QLN0;A4QLW9;A6MM73;A6MMP4;A6MMY1;A7M999;A8SEE0;A8W3F7;A9L9D2;B0Z4R2;B0Z4Z6;B0Z580;B0Z5G4;B1A971;B1NWI6;B2LMN0;P06382;P56792;Q06GM3;Q06GW0;Q09G09;Q0G9I2;Q0G9S5;Q14FC1;Q1KXS2;Q2L941;Q2MI64;Q2MIF1;Q2VEE4;Q332U0;Q33BZ6;Q3C1L9;Q3V4Z7;Q68RX0;Q6EW15;Q7YJU2;Q8S8V7;Q9MTI9	2	1	11.4441	0.338601	0.301723	5.696	0.231041	#NAME?	minus H20	13674.9	50S ribosomal protein L14_ chloroplastic OS=Eucalyptus globulus subsp, globulus OX=71271 GN=rpl14 PE=3 SV=1	317.129	313.248	64.8936	10.2942	295.37	389.507	54.8672	0.607613	66.5882	69.7486	333.31	74.1607
Q9CAC1	5	3	48.367	0.338855	0.301723	1.34033	0.230906	minus H20	#NAME?	54952.6	Endoglucanase 8 OS=Arabidopsis thaliana OX=3702 GN=CEL1 PE=2 SV=1	36487.1	36338.5	17479.4	28565.9	29349.7	36118.8	40338	35530.8	45169.7	36113.3	35584.3	35825.5
Q9MUN7	1	1	5.9498	0.339306	0.301723	36.3471	0.230666	#NAME?	minus H20 e NO	28127.7	Chloroplast envelope membrane protein OS=Mesostigma viride OX=41882 GN=cemA PE=3 SV=2	637.845	136.814	6771.01	36.0304	1100	129.145	531.3	1903.74	39.6132	62.0358	107.859	37.7061
Q9SI75;P35450	19	4	143.308	0.339324	0.301723	1.26777	0.230657	minus NO	#NAME?	86399.9	Elongation factor G_ chloroplastic OS=Arabidopsis thaliana OX=3702 GN=CPEFG PE=1 SV=1	35617.9	31440.2	19532.2	38923.2	37275.4	33577.9	30959.8	32783.9	35753.6	31477.4	32671.9	32935.5
P25856	17	1	276.969	0.339453	0.301723	1.73963	0.230589	minus NO	minus H20	42774.7	Glyceraldehyde-3-phosphate dehydrogenase GAPA1_ chloroplastic OS=Arabidopsis thaliana OX=3702 GN=GAPA1 PE=1 SV=3	200.264	429.953	690.003	470.793	376.046	595.144	285.429	313.312	230.159	382.886	433.672	359.557
Q9CAI1;Q9LQK0	1	1	5.5853	0.339678	0.301723	1.22588	0.230469	minus NO	#NAME?	45201.8	Developmentally-regulated G-protein 2 OS=Arabidopsis thaliana OX=3702 GN=DRG2 PE=2 SV=1	17349	16105.2	13817.4	22726.6	19074.3	16148.6	15413.4	16709.9	20472.9	18004.6	18179.8	17933.3
Q9LRP1	2	1	16.4841	0.339704	0.301723	2536.98	0.230455	minus H20	#NAME?	30585	Novel plant SNARE 13 OS=Arabidopsis thaliana OX=3702 GN=NPSN13 PE=1 SV=1	0	0.128842	0.202481	0.0457314	0	14.0108	3.24837	0.0247359	837.286	0.1703	0	0.183829
Q9AXQ5	6	1	56.0333	0.340255	0.301773	1.98128	0.230164	minus H20	#NAME?	17724.8	Eukaryotic translation initiation factor 5A-2 OS=Solanum lycopersicum OX=4081 PE=2 SV=1	3564.35	8780.61	2638.08	8195.91	7908.19	3281.23	12732.7	8407.7	8545.12	2609.03	5473.66	9184
P33530	2	1	10.1797	0.340578	0.301773	1.20356	0.229993	#NAME?	minus H20 e NO	125666	Phytochrome A1 OS=Nicotiana tabacum OX=4097 GN=PHYA1 PE=3 SV=1	8711.08	7725.25	11727.8	7689.69	8280.12	8242.66	8261.68	10680.1	8872.65	6996.31	8329.5	8075
B2X1W8	3	1	21.2593	0.341035	0.301817	1.50156	0.229751	minus NO	#NAME?	50706	Photosystem II CP43 reaction center protein OS=Oedogonium cardiacum OX=55995 GN=psbC PE=3 SV=1	12431.5	14178.6	12261.7	24648.6	20842.1	12877.4	16684.9	17071.3	11710.1	17411.2	12003.5	18491.2
Q9SJQ9;Q9LF98	2	1	10.9087	0.341542	0.301903	1.94837	0.229485	#NAME?	minus NO	38729	Fructose-bisphosphate aldolase 6_ cytosolic OS=Arabidopsis thaliana OX=3702 GN=FBA6 PE=1 SV=1	3795.71	1075.52	1543.75	991.481	413.216	1887.79	358.28	375.061	2608.88	1964.25	2750.4	1391.15
Q3ECH2	2	1	16.4273	0.343379	0.302697	3.10882	0.228521	minus H20 e NO	minus H20	101520	LEAF RUST 10 DISEASE-RESISTANCE LOCUS RECEPTOR-LIKE PROTEIN KINASE-like 2,8 OS=Arabidopsis thaliana OX=3702 GN=LRK10L-2,8 PE=2 SV=2	2703.48	1021.63	2468.95	2583.24	49.3268	1572.6	310.62	183.826	2076.14	2295.28	2944.25	2751.95
O80786	1	1	6.9649	0.3437	0.302697	1.27662	0.228353	minus NO	minus H20 e NO	81642	DNA replication licensing factor MCM5 OS=Arabidopsis thaliana OX=3702 GN=MCM5 PE=1 SV=1	62747.4	54846.6	48362.7	63306.6	73824.5	59642.5	46176.4	73896.6	47733.3	48941.7	52574.6	52620.5
Q6ZJJ1	2	1	12.4471	0.343724	0.302697	2857.58	0.228341	minus H20	minus H20 e NO	31852.1	Probable L-ascorbate peroxidase 4_ peroxisomal OS=Oryza sativa subsp, japonica OX=39947 GN=APX4 PE=2 SV=1	0	14.1511	31.5711	0	899.994	8.43394	6412.84	6512.32	0	4.52311	0	0
P49358	12	1	110.136	0.344203	0.302697	1.71907	0.228091	#NAME?	minus NO	57104.4	Serine hydroxymethyltransferase 2_ mitochondrial OS=Flaveria pringlei OX=4226 PE=2 SV=1	8266.05	17428.1	24031.5	10159.7	11893.2	6872.97	14469.1	14774	13400.5	9654.08	13356.4	13746.1
P26519	7	2	82.9974	0.344488	0.302697	1.30526	0.227942	minus NO	minus H20	36485.8	Glyceraldehyde-3-phosphate dehydrogenase_ cytosolic OS=Petroselinum crispum OX=4043 GN=GAPC PE=2 SV=1	19404.9	17446.5	14020	14731.5	21480	19640	17408.3	11073.7	14307.6	21265.6	16524.4	16390.8
P12437	2	1	15.9652	0.345038	0.30282	1.42028	0.227656	#NAME?	minus H20 e NO	39244.9	Suberization-associated anionic peroxidase OS=Solanum tuberosum OX=4113 PE=2 SV=2	80111.2	74429.6	146378	80633	92113.4	80083.9	72408.8	83377.6	78955.2	66486.9	69830.6	75554.7
Q6QPJ6;Q9MB35	7	1	68.2709	0.346112	0.303402	1.42832	0.227099	minus NO	#NAME?	23531	Peroxiredoxin Q_ chloroplastic OS=Populus jackii OX=640484 GN=PRXQ PE=1 SV=1	107453	37195.4	116970	139776	115846	118053	99826.7	128683	110546	112352	114183	139280
B9S9Z3	2	1	11.4248	0.347296	0.303832	1.28544	0.226487	minus NO	minus H20 e NO	64848.1	Alpha-copaene synthase OS=Ricinus communis OX=3988 GN=TPS1 PE=1 SV=1	13234.4	11323	16349.9	14323.6	20697	14540.6	15281	12348.8	12631.1	12144	11579.8	14832.1
O78310	6	1	46.8236	0.347424	0.303832	1.3551	0.226421	minus NO	#NAME?	22415.1	Superoxide dismutase [Cu-Zn] 2_ chloroplastic OS=Arabidopsis thaliana OX=3702 GN=CSD2 PE=1 SV=2	2585.67	2245.27	3001.23	3419.99	4322.19	2871.17	2815.18	2655.35	4005.07	3067	2606.81	3648.72
Q9M9C5	3	1	24.7004	0.348642	0.304104	32.4408	0.225795	#NAME?	minus H20 e NO	74205.1	Probable leucine-rich repeat receptor-like protein kinase At1g68400 OS=Arabidopsis thaliana OX=3702 GN=At1g68400 PE=1 SV=1	591.997	961.64	38502.9	247.368	1145.41	1286.24	1310.4	981.667	518.992	220.205	537.476	477.074
Q6ESI7	28	14	175.095	0.348967	0.304104	1.14262	0.225628	minus NO	minus H20	149660	Tripeptidyl-peptidase 2 OS=Oryza sativa subsp, japonica OX=39947 GN=TPP2 PE=2 SV=1	91797.7	82907	77504.9	103628	81077.9	84667.5	76958.6	80615.6	78176.8	74010.4	84437.2	82805.2
Q38858	1	1	6.1286	0.349543	0.304104	2.29185	0.225333	minus NO	#NAME?	48385.1	Calreticulin-2 OS=Arabidopsis thaliana OX=3702 GN=CRT2 PE=1 SV=3	18327.4	16762.5	811.988	17123	24791.8	40366.8	20873.2	15270.3	20986	15776.6	22210.6	11289.7
P31922	1	1	11.852	0.34981	0.304104	1.38594	0.225197	minus H20	minus H20 e NO	92553.7	Sucrose synthase 1 OS=Hordeum vulgare OX=4513 GN=SS1 PE=1 SV=1	15799.2	22778	12518	14630.9	23116.8	25240.5	26310.8	20739.8	17476.4	13690.3	16418.9	16449.3
F4J2K4	6	4	36.6707	0.349929	0.304104	1.23171	0.225136	minus NO	minus H20	145728	Kinesin-like protein KIN-7O OS=Arabidopsis thaliana OX=3702 GN=KIN7O PE=3 SV=1	13144	13544.5	11612.4	13894.4	14852.8	10233.6	9571.14	9976.79	12099.9	9419.19	12096.9	12851.7
Q9C5A9	23	2	273.37	0.350334	0.304104	1.8056	0.224929	minus H20	#NAME?	60030.3	ATP synthase subunit beta-3_ mitochondrial OS=Arabidopsis thaliana OX=3702 GN=At5g08680 PE=1 SV=1	236028	238533	80102.8	209351	91640.5	329321	252805	470576	278122	284892	265011	260258
P0C341;P0C342;P0C343;Q6ENH0	5	1	39.9915	0.35184	0.304104	2.20667	0.224163	minus NO	minus H20	25501.3	NAD(P)H-quinone oxidoreductase subunit K_ chloroplastic OS=Oryza sativa OX=4530 GN=ndhK PE=3 SV=2	16526.1	12031	40141.2	23558.8	39039.6	29837.8	11627.8	29393	868.637	14936.5	19616.4	10370
F4IAG2	3	1	16.832	0.352365	0.304104	3.72178	0.223897	minus NO	#NAME?	119026	Starch synthase 3_ chloroplastic/amyloplastic OS=Arabidopsis thaliana OX=3702 GN=SS3 PE=1 SV=1	8703.73	1886.02	8980.12	8361.83	55726.6	8746.3	12331.5	8831.33	10510.6	7914.98	9014.97	9453.26
Q0JEE2	2	1	16.8792	0.353018	0.304104	3.04724	0.223567	minus NO	minus H20 e NO	34704.1	WRKY transcription factor WRKY51 OS=Oryza sativa subsp, japonica OX=39947 GN=WRKY51 PE=1 SV=1	424.785	529.918	0	769.914	1019.61	742.607	1126.3	679.083	400.132	366.473	286.412	178.074
Q8GUM2	15	6	110.885	0.353283	0.304104	2.0701	0.223433	#NAME?	minus H20 e NO	73360.2	Heat shock 70 kDa protein 9_ mitochondrial OS=Arabidopsis thaliana OX=3702 GN=HSP70-9 PE=1 SV=1	31451.6	26496.8	100112	30142.2	29339.4	24078.7	27197.8	29986.3	32163.4	24389.5	26125.5	25838.7
P19308;P19311;P19312;P19309;P19310	5	2	36.7259	0.353642	0.304104	1.22418	0.223252	#NAME?	minus H20 e NO	20042.9	Ribulose bisphosphate carboxylase small chain SSU26_ chloroplastic OS=Lemna gibba OX=4470 GN=SSU26 PE=3 SV=1	27215.4	29114.1	41539.1	25856.2	30199.9	28425.5	27286	28973	26394	25830.9	25667	28448.5
P26413	25	3	327.912	0.353654	0.304104	1.18062	0.223246	minus H20 e NO	#NAME?	71335.9	Heat shock 70 kDa protein OS=Glycine max OX=3847 GN=HSP70 PE=3 SV=1	45881.6	35488.3	40521.6	51990.6	38945	42809.2	39862.4	41078.2	46691.5	45329.8	47002.7	51574.6
Q94FY8	1	1	6.0705	0.355092	0.304104	3.17683	0.222523	minus NO	minus H20 e NO	53127.8	Probable tocopherol cyclase_ chloroplastic OS=Zea mays OX=4577 GN=SDX1 PE=2 SV=1	1569.66	1416.56	7.63604	1648.71	3126.13	4454.52	1316.73	1900.3	1391.65	1603.28	914.83	387.1
Q5E924	9	5	65.1801	0.355931	0.304104	1.36431	0.222103	minus H20	#NAME?	45017.1	Glyceraldehyde-3-phosphate dehydrogenase GAPCP2_ chloroplastic OS=Arabidopsis thaliana OX=3702 GN=GAPCP2 PE=2 SV=1	16976.5	15459.7	14333.9	12391.2	23595.8	23689.8	22701.7	20563.7	20543.8	16347.3	20183.1	18863
Q40079;Q40078	16	2	120.519	0.357002	0.304104	1.85287	0.221568	#NAME?	minus NO	53840.3	V-type proton ATPase subunit B 2 OS=Hordeum vulgare OX=4513 PE=2 SV=1	667.621	573.009	359.303	374.196	146.603	342.692	96.0099	75.6791	800.606	292.71	455.097	578.117
A4GG90	26	1	300.654	0.357134	0.304104	2.63168	0.221502	minus NO	#NAME?	53828.7	ATP synthase subunit beta_ chloroplastic OS=Phaseolus vulgaris OX=3885 GN=atpB PE=3 SV=1	98.2093	15.0119	108.645	90.2129	380.938	112.729	90.2491	164.32	100.396	85.3187	86.8804	92.299
P55231	2	1	13.2352	0.35718	0.304104	2.22388	0.22148	#NAME?	minus NO	58656.7	Glucose-1-phosphate adenylyltransferase large subunit 3_ chloroplastic OS=Arabidopsis thaliana OX=3702 GN=APL3 PE=2 SV=2	4768.28	16358.7	10615.1	8183.03	2038.65	4051.6	2820.93	3831.72	11928.9	6844.24	11151.8	7386.28
Q8W585	17	1	144.265	0.357351	0.304104	1.2836	0.221395	minus H20	minus H20 e NO	73369.7	ATP-dependent zinc metalloprotease FTSH 8_ chloroplastic OS=Arabidopsis thaliana OX=3702 GN=FTSH8 PE=1 SV=1	3992.8	5881.78	3765.25	4674.49	5688.71	4220.51	5016.97	6340.92	4900.22	3883.21	4176.14	4606.65
Q9C7D3	3	2	15.9714	0.357758	0.304104	1.57563	0.221192	minus NO	minus H20 e NO	49533.2	Serine carboxypeptidase-like 14 OS=Arabidopsis thaliana OX=3702 GN=SCPL14 PE=2 SV=1	23526.1	12944.9	36202.6	27958.1	31376.9	26994.4	21629	30921.6	19290.5	19270.6	17255.2	18264.5
Q6Z7W3	3	1	23.2616	0.357762	0.304104	2.77279	0.22119	#NAME?	minus H20	32911.2	Protein PHOSPHATE-INDUCED 1 homolog OS=Oryza sativa subsp, japonica OX=39947 GN=PHI-1 PE=2 SV=1	971.678	679.161	434.066	611.274	98.2226	448.313	67.9319	18.2387	665.745	70.6406	940.877	695.173
P52588	3	1	23.4294	0.358024	0.304104	1.81063	0.22106	minus H20 e NO	#NAME?	57325	Protein disulfide-isomerase OS=Zea mays OX=4577 GN=PDI PE=2 SV=1	1700.96	2758.57	456.531	1209.97	3483.42	3278.36	2351.63	3895.85	2128.8	2607.18	2767.49	3526.49
Q6L5F7	2	1	15.7881	0.358091	0.304104	1.8068	0.221027	minus H20	#NAME?	66829.7	Mitogen-activated protein kinase 17 OS=Oryza sativa subsp, japonica OX=39947 GN=MPK17 PE=2 SV=2	874.512	601.737	85.2105	763.961	468.699	789.876	636.185	1291.13	893.928	704.681	1099.59	881.818
Q651Z7	5	2	33.6887	0.358286	0.304104	1.29373	0.22093	minus H20 e NO	minus NO	98637.3	Kinesin-like protein KIN-7J OS=Oryza sativa subsp, japonica OX=39947 GN=KIN7J PE=2 SV=1	5165.6	6152.5	4349.88	3642.31	5176.95	4667.17	5232.24	4737.7	4533.81	7133.18	5614.28	4700.32
O49523	1	1	5.467	0.35937	0.304104	6.00325	0.220394	minus H20	#NAME?	48020.1	Phospholipase A1-IIgamma OS=Arabidopsis thaliana OX=3702 GN=DSEL PE=1 SV=1	1132.52	1033.52	425.771	1803.98	1321.86	1637.47	1579.91	12906.2	1073.19	2800.93	1812.52	725.338
Q43299	23	5	241.164	0.359626	0.304104	1.23612	0.220267	minus NO	minus H20	109880	Phosphoenolpyruvate carboxylase OS=Amaranthus hypochondriacus OX=28502 PE=2 SV=1	13792.6	16562.8	12111.7	17091	12195.4	15985	12739.1	11047.7	12837	11197.3	14462.4	13081.7
P93655	5	2	28.987	0.359799	0.304104	1.28233	0.220182	#NAME?	minus H20	104444	Lon protease homolog 1_ mitochondrial OS=Arabidopsis thaliana OX=3702 GN=LON1 PE=1 SV=2	8029.19	8452.46	12615.5	9358.83	10050.5	6983.11	7669.3	8175.52	6846.01	7309.64	7206.76	8560.76
P30168	10	1	106.26	0.36003	0.304104	3.36274	0.220068	minus NO	#NAME?	41898.9	Actin-71 OS=Solanum tuberosum OX=4113 GN=AC71 PE=3 SV=2	2204.9	0	2701.31	8152.39	6063.36	2282.56	2481.52	2362.23	1039.22	4473.39	2447.21	4145.38
F4KF16	2	2	10.6423	0.360073	0.304104	1.61229	0.220047	#NAME?	minus H20	60456	O-fucosyltransferase 38 OS=Arabidopsis thaliana OX=3702 GN=OFUT38 PE=2 SV=1	8149.09	4279.44	9150.55	3105.68	5910.18	7051.05	4413.01	3596.67	5374.42	6627.12	6337.94	5991.35
Q9XI33	1	1	5.4899	0.360629	0.304104	2.46598	0.219773	minus H20	minus H20 e NO	21867.4	Ethylene-responsive transcription factor WIN1 OS=Arabidopsis thaliana OX=3702 GN=WIN1 PE=2 SV=1	343.995	998.97	1151.53	898.56	1129.87	251.05	1079.34	1438.37	682.054	336.582	588.351	372.63
Q5VQL1	3	3	15.5846	0.361203	0.304104	1.20132	0.219491	minus H20 e NO	#NAME?	77639.6	DEAD-box ATP-dependent RNA helicase 14 OS=Oryza sativa subsp, japonica OX=39947 GN=Os01g0172200 PE=2 SV=1	17357.4	17080.2	14322.3	19307.4	16937.4	13875.7	17562	16344.6	18571.6	16970.1	19101.2	22505.3
Q6YZE2	4	4	21.9978	0.361358	0.304104	1.11055	0.219415	minus H20 e NO	#NAME?	50465.7	Glutamate-1-semialdehyde 2_1-aminomutase_ chloroplastic OS=Oryza sativa subsp, japonica OX=39947 GN=GSA PE=2 SV=1	15529.9	14704.5	11363.5	14229.2	13383.7	14385.7	15107.4	14462.4	16136.8	15114.1	15551.2	15531.3
Q8H1Y0	7	1	37.4979	0.361378	0.304104	1.96762	0.219405	#NAME?	minus H20 e NO	43814.8	Pyruvate dehydrogenase E1 component subunit alpha-2_ mitochondrial OS=Arabidopsis thaliana OX=3702 GN=IAR4 PE=1 SV=2	1336.93	949.532	449.612	232.519	530.301	1091.26	702.484	849.459	955.189	440.013	528.8	421.732
Q0WVX5	2	2	10.9041	0.361591	0.304104	1.31357	0.2193	minus H20	minus H20 e NO	118432	Probable starch synthase 4_ chloroplastic/amyloplastic OS=Arabidopsis thaliana OX=3702 GN=SS4 PE=1 SV=1	31607.6	27473.6	38859.1	21962.8	34209.9	32704.6	28366.1	40703.7	33221.4	22453.9	26421.5	28997
P59150	2	2	11.1116	0.36232	0.304104	1.28065	0.218943	minus H20	minus H20 e NO	23395.4	30S ribosomal protein S4_ chloroplastic OS=Takakia lepidozioides OX=37425 GN=rps4 PE=3 SV=1	3249.98	4246.16	2678.63	3729.94	3191.03	3058.98	4320.51	2941.41	2983.98	2865.42	2281.81	2853.31
Q41319	3	1	16.9297	0.362606	0.304104	1.27167	0.218804	minus H20	#NAME?	45118.4	Stearoyl-[acyl-carrier-protein] 9-desaturase_ chloroplastic OS=Solanum commersonii OX=4109 PE=2 SV=2	7468.01	7813.56	6611.98	9884.16	8079.77	6703.68	9022.33	10970.8	7848.29	8653.65	6434.3	8145.73
Q9LND4	3	1	16.693	0.362627	0.304104	1.57903	0.218793	minus NO	#NAME?	63462.2	Pentatricopeptide repeat-containing protein At1g06140_ mitochondrial OS=Arabidopsis thaliana OX=3702 GN=PCMP-E61 PE=2 SV=1	5860.61	6440.88	2269.92	10629.6	5176.82	7202.27	4302.2	4925.08	5497.77	5419.11	5676.7	5469.32
F8RP11	2	1	10.8883	0.363291	0.304104	1.6605	0.218469	minus H20 e NO	#NAME?	65382.5	Hsp70-Hsp90 organizing protein OS=Triticum aestivum OX=4565 GN=HOP PE=1 SV=1	5925.72	695.158	4766.15	6965.13	4082.71	4317.81	7116.1	5777.59	5316.5	6192.15	6575.35	6140.65
Q652L6	14	4	134.155	0.363373	0.304104	1.40803	0.218429	minus H20 e NO	#NAME?	46787.4	Monodehydroascorbate reductase 3_ cytosolic OS=Oryza sativa subsp, japonica OX=39947 GN=MDAR3 PE=1 SV=1	23617.9	7220.41	22547.1	26691.3	21925	25536.4	20735.1	22314.2	20766.4	25878.3	25222.2	24067.7
Q7HDI4;Q7HHW4;Q7HHX4;Q7HHY4;Q7HHY5;Q9BA86;Q9BA96;Q9MU80;Q9BA85;Q9BA92;Q9MU81;Q7HHX1;Q9BA69;Q9BA84;Q9MU82;Q3BAN5;Q7HHY7;Q9MRV8;Q9MU30;Q9MU43;Q06GZ0	28	1	350.521	0.364085	0.304355	12.7288	0.218083	minus NO	minus H20	53842.9	ATP synthase subunit beta_ chloroplastic OS=Acrocomia aculeata OX=169987 GN=atpB PE=3 SV=1	4448.46	0	2994.36	20852.6	889.703	8117.27	118.877	76.5441	2150.4	5311.22	5579.46	4148.33
Q42434	19	2	230.588	0.364971	0.304621	1.74926	0.217653	minus H20 e NO	#NAME?	73820.6	Luminal-binding protein OS=Spinacia oleracea OX=3562 GN=HSC70 PE=2 SV=1	3429.59	2454.95	1582.02	2573.91	5643.2	2068.82	3691.15	919.349	2929.64	4503.64	4380.1	4177.23
Q69S39	7	1	56.4148	0.365333	0.304621	1.24059	0.217478	minus H20 e NO	minus NO	24226.5	Cytochrome b6-f complex iron-sulfur subunit_ chloroplastic OS=Oryza sativa subsp, japonica OX=39947 GN=petC PE=1 SV=1	34034.9	31473.1	35179.9	28848.5	28627.6	41459.6	31856.9	34188	46179.9	35253.7	44613.5	42871.5
A3AJ77	2	1	19.9682	0.365708	0.304621	5.23502	0.217296	minus NO	#NAME?	24405.2	Probable acylpyruvase FAHD1_ mitochondrial OS=Oryza sativa subsp, japonica OX=39947 GN=FAHD1 PE=3 SV=2	1547.43	1833.66	319.946	12148.1	6229.57	997.328	3909.57	2873.89	170.956	4465.27	3880.58	3071.68
Q6K669	7	4	44.1379	0.368466	0.304621	1.38892	0.215969	minus H20 e NO	#NAME?	62217.9	Leucine aminopeptidase 2_ chloroplastic OS=Oryza sativa subsp, japonica OX=39947 GN=Os02g0794700 PE=2 SV=1	8846.43	8394.46	4756.61	10468.3	5893.18	8497.09	9507.3	7799.18	10755.1	9386.11	9324.87	11841.8
Q39243	3	1	17.4445	0.369529	0.304621	2.13742	0.215461	#NAME?	minus H20	39968.2	Thioredoxin reductase 1_ mitochondrial OS=Arabidopsis thaliana OX=3702 GN=NTR1 PE=1 SV=3	1754.78	1428.38	2832.58	607.684	3616.63	1678.38	1221.14	200.207	1393.14	1003.68	951.224	907.143
Q9SQR2	1	1	6.1995	0.370172	0.304621	2.0259	0.215155	#NAME?	minus H20 e NO	28719.8	NADPH-dependent aldehyde reductase 2_ chloroplastic OS=Arabidopsis thaliana OX=3702 GN=ChlADR2 PE=1 SV=1	9410.07	7779.68	24270.6	6628.85	7582.46	12701.8	6894.78	9916.42	11389.4	6740.32	6393.38	7331.42
A9T142	3	2	16.5125	0.37039	0.304621	1.54267	0.215051	minus H20	minus H20 e NO	43174.2	Mitogen-activated protein kinase 4a OS=Physcomitrella patens subsp, patens OX=3218 GN=MPK4a PE=1 SV=1	6847.64	12400.8	7751.03	7377.65	13876.9	10944.6	9831.62	12256.2	16743	5916.44	7054.82	12199.9
Q9M879	2	1	11.8287	0.372236	0.304621	3.16331	0.214175	minus H20	minus NO	45530.7	Stearoyl-[acyl-carrier-protein] 9-desaturase 5_ chloroplastic OS=Arabidopsis thaliana OX=3702 GN=S-ACP-DES5 PE=1 SV=1	4266.93	1538.76	1761.71	500.807	732.426	1715.61	909.267	1148.45	7270.38	2362.04	2514.06	1566.96
F4IL57	1	1	5.2608	0.372327	0.304621	2.91618	0.214132	minus H20	minus H20 e NO	109236	Kinesin-like protein KIN-14I OS=Arabidopsis thaliana OX=3702 GN=KIN14I PE=2 SV=1	2891.4	2737.27	7109.74	4481.85	2350.76	5062.45	3462.25	5652.4	19766	3169.26	3785.41	2948.94
A4QJC4;A4QJK8	2	1	11.1981	0.373223	0.304621	1.61064	0.213709	#NAME?	minus H20	56010	Acetyl-coenzyme A carboxylase carboxyl transferase subunit beta_ chloroplastic OS=Aethionema cordifolium OX=434059 GN=accD PE=3 SV=1	1620.5	1821.54	1253.69	1086.57	646.502	1612.36	318.075	419.228	2178.15	1216.25	1363.38	1243.21
O20250	20	6	193.414	0.373524	0.304621	1.14056	0.213568	minus H20	#NAME?	80794.4	Transketolase_ chloroplastic OS=Spinacia oleracea OX=3562 PE=1 SV=1	44569.5	41011.2	44201.4	42191.6	37332.5	51111.4	47568.3	47513.4	52942.8	42699	45215.3	51683.9
D4P3R7	2	1	10.9548	0.374589	0.304621	22.4232	0.213067	#NAME?	minus H20 e NO	204778	Cilia- and flagella-associated protein 74 OS=Chlamydomonas reinhardtii OX=3055 GN=CFAP74 PE=1 SV=1	179.243	280.898	7940.9	93.2855	166.402	414.381	120.019	927.064	161.502	50.5019	149.536	174.621
P25698	17	1	193.797	0.374615	0.304621	1.14415	0.213055	minus NO	#NAME?	49720.3	Elongation factor 1-alpha OS=Glycine max OX=3847 GN=TEFS1 PE=3 SV=2	82473.6	75099	91632.8	94341.5	104394	86391.7	93072.2	94010.7	96705.6	76053.4	94054.5	100667
Q9M7Z1	2	2	20.2496	0.374928	0.304621	1.44974	0.212908	#NAME?	minus NO	53105.7	Lipoamide acyltransferase component of branched-chain alpha-keto acid dehydrogenase complex_ mitochondrial OS=Arabidopsis thaliana OX=3702 GN=BCE2 PE=1 SV=1	12553.6	17328.8	24748.4	11478	13151.2	13054	17995.2	15497.6	11856.9	11890.9	16867.8	13952.7
P19976;Q94FY2;P19975;P25699;Q8RX97;Q948P5;Q948P6	3	1	18.6867	0.375297	0.304621	1.42174	0.212735	minus H20	#NAME?	28221.8	Ferritin-1_ chloroplastic OS=Glycine max OX=3847 PE=1 SV=4	224346	55544.6	225687	232391	233504	241469	226060	258751	233988	218100	237081	234415
Q32042	20	1	308.372	0.376263	0.304621	1.75033	0.212284	minus H20 e NO	minus NO	51999	Ribulose bisphosphate carboxylase large chain (Fragment) OS=Cornus officinalis OX=16906 GN=rbcL PE=3 SV=2	4222.11	3561.98	2097.33	2587.28	2038.98	3520.42	2228.5	3091.56	7602.46	4252.03	4741.03	5266.34
O04151	1	1	5.0431	0.376848	0.304621	118.594	0.212011	minus H20	minus H20 e NO	48698.5	Calreticulin-1 OS=Arabidopsis thaliana OX=3702 GN=CRT1 PE=1 SV=1	10.9801	1.20136	3.67404	5.33218	1.98504	213.46	29.4729	1002.55	2.7702	3.64149	3.1576	1.92644
O98691;Q95H42;A1EA65;A8Y9E3;B8Y2U9;P0C335;P0C336;P0C337;Q6ENA1;P25709;Q6ENP1;Q6L3D4;B3TNA5;A0A391;A2T389;A6MMQ7;A9L9F3;A9LYF6;B0Z4T1;B0Z515;B0Z599;B0Z5I3;Q06GL1;Q3V4X8;Q49KU2;Q4VZL2;Q6YXP7;Q85UU0;Q9MTH6;A4QJY8;A4QK76;A4QKG3;A4QKQ1;A4QKZ0;A4QL77;A4QLG5;A4QLZ1;P56753;Q19V59	9	1	52.6226	0.377125	0.304621	2.11559	0.211882	minus H20 e NO	#NAME?	45815.2	NAD(P)H-quinone oxidoreductase subunit H_ chloroplastic OS=Hordeum vulgare OX=4513 GN=ndhH PE=3 SV=1	1070.47	987.757	18.9058	1601.09	774.875	522.105	1377.76	908.299	1429.72	1153.12	1462.12	1779.13
P46466;Q9SL67;Q9SZD4	5	1	29.1416	0.37739	0.304621	1.46985	0.211759	minus NO	#NAME?	49758.3	26S proteasome regulatory subunit 4 homolog OS=Oryza sativa subsp, japonica OX=39947 GN=TBP2 PE=2 SV=2	20577.5	19944.1	8115.47	31141.6	18986	21361.8	18307.9	13274.8	19453.6	18381.1	20062.8	23225.4
P29683	2	1	10.7421	0.378299	0.304621	1.35575	0.211337	minus H20	#NAME?	61609.9	Light-independent protochlorophyllide reductase subunit N OS=Chlamydomonas reinhardtii OX=3055 GN=chlN PE=3 SV=1	49303.7	62700.2	26887.4	47598.8	73075.7	51755.5	60073.7	62172.2	66056.7	51096.1	65350.4	61847.4
Q2MID1;P12133;Q2MI44;Q2VEC5;Q33BW6;Q3C1P8;Q8S8U4;B1A990;Q09MC0;Q1KXQ9	7	1	39.1942	0.378323	0.304621	1.68681	0.211326	minus H20	minus H20 e NO	45778.1	NAD(P)H-quinone oxidoreductase subunit H_ chloroplastic OS=Solanum bulbocastanum OX=147425 GN=ndhH PE=3 SV=1	2551.48	2832.08	5510.61	2638.08	3639.36	1390.64	6481.38	3264.26	2952.78	1995.18	2880.23	2652.67
P06373;Q33BW5;Q3C1P7	2	1	15.6172	0.378365	0.304621	1.26326	0.211307	minus H20	#NAME?	10445.3	30S ribosomal protein S15_ chloroplastic OS=Nicotiana tabacum OX=4097 GN=rps15 PE=3 SV=1	3583	3057.31	3853.74	3250.26	4768.38	3815.68	3691.62	5383.9	4181.17	3427.58	3697.8	3991.09
P93206	8	2	72.3201	0.378407	0.304621	1.34489	0.211287	minus H20 e NO	minus H20	28390.4	14-3-3 protein 1 OS=Solanum lycopersicum OX=4081 GN=TFT1 PE=3 SV=2	5995.5	2984.45	5434.1	6446.53	6096.09	5012.92	3034.16	5251.43	5509.9	5694.1	6070.93	6788.4
Q42450	10	2	129.906	0.378584	0.304621	5.61065	0.211205	minus NO	minus H20	47456.4	Ribulose bisphosphate carboxylase/oxygenase activase B_ chloroplastic OS=Hordeum vulgare OX=4513 GN=RCAB PE=2 SV=1	387.232	382.243	143.589	1089.11	41.2869	599.426	56.5664	30.3151	221.428	352.693	272.929	153.851
Q9T079	2	2	11.2293	0.378747	0.304621	1.70337	0.21113	minus NO	#NAME?	90387	Probable alpha_alpha-trehalose-phosphate synthase [UDP-forming] 4 OS=Arabidopsis thaliana OX=3702 GN=TPS4 PE=3 SV=1	527866	512067	89281.3	564357	733491	625627	412284	760595	391979	565793	510845	530111
Q42262	7	2	58.1572	0.379295	0.304621	3.71431	0.210877	minus NO	#NAME?	29974.6	40S ribosomal protein S3a-2 OS=Arabidopsis thaliana OX=3702 GN=RPS3AB PE=2 SV=3	209.862	199.848	0.0197544	272.615	799.929	449.321	38.7643	410.586	416.046	132.649	155.643	362.421
O49717	2	2	11.3475	0.379426	0.304621	2.93717	0.210816	#NAME?	minus NO	62974.7	Calcium-dependent protein kinase 15 OS=Arabidopsis thaliana OX=3702 GN=CPK15 PE=2 SV=1	587.514	556.863	251.799	63.007	381.776	30.5641	166.455	81.3964	922.921	61.7853	397.236	213.059
Q9C7X7	15	1	206.792	0.379813	0.304621	1.34465	0.210637	minus H20	minus H20 e NO	68699	Heat shock 70 kDa protein 18 OS=Arabidopsis thaliana OX=3702 GN=HSP70-18 PE=2 SV=1	274.112	225.789	315.219	348.168	291.025	292.627	464.587	294.44	243.558	250.872	249.534	245.203
A2YNP0;Q8H398	1	1	5.4793	0.380778	0.304621	2.53426	0.210193	#NAME?	minus H20 e NO	27207.3	SPX domain-containing protein 6 OS=Oryza sativa subsp, indica OX=39946 GN=SPX6 PE=4 SV=1	12936.2	21783.4	55553.4	11522.5	40284.8	11529	28446.6	43904.1	14273.5	11632.6	13633.3	10355.2
Q9M895	6	1	40.0923	0.381015	0.304621	1.639	0.210085	minus H20	minus H20 e NO	69866.1	Probable inactive ATP-dependent zinc metalloprotease FTSHI 3_ chloroplastic OS=Arabidopsis thaliana OX=3702 GN=FTSHI3 PE=1 SV=1	71524.6	65624.8	29784.9	36223.1	48580.8	55068.3	54223.8	108817	62345.5	54419.5	49041.5	34053.4
P28011	5	1	42.2457	0.381159	0.304621	1.71681	0.210018	minus H20 e NO	minus NO	45748.4	Aspartate aminotransferase 1 OS=Medicago sativa OX=3879 GN=AAT-1 PE=2 SV=2	11089.3	16484.5	12092.8	13415.8	4718.12	7242.89	5066.48	5635.23	19765.5	9976.5	16772.7	16817.9
Q9FNL2	5	2	35.8962	0.381596	0.304621	49.3994	0.209818	#NAME?	minus H20 e NO	53791.3	Pentatricopeptide repeat-containing protein At5g46100 OS=Arabidopsis thaliana OX=3702 GN=At5g46100 PE=2 SV=1	937.557	801.911	101058	467.246	1307.37	594.585	1699.82	5315.99	1422.37	798.558	749.417	532.972
P00155	10	2	85.4983	0.381662	0.304621	1.82844	0.209788	minus H20	minus H20 e NO	35261.9	Cytochrome f OS=Pisum sativum OX=3888 GN=petA PE=3 SV=2	2095.29	1831.07	1846.05	1177.92	2107.88	2448.74	1530.9	4928.69	2877.1	1844.24	1537.31	1724.82
P17614	27	2	341.203	0.381773	0.304621	1.45697	0.209737	#NAME?	minus H20 e NO	59970.3	ATP synthase subunit beta_ mitochondrial OS=Nicotiana plumbaginifolia OX=4092 GN=ATPB PE=1 SV=1	31364.8	26039.5	68828.9	23234.1	31027.9	32928.8	38375.1	49040.9	35249.5	25020.3	32150.1	29470.5
Q9SIW1	3	2	15.7556	0.382037	0.304621	3.62431	0.209616	minus H20	minus NO	54357.7	BEL1-like homeodomain protein 7 OS=Arabidopsis thaliana OX=3702 GN=BLH7 PE=1 SV=1	375.398	250.866	440.905	239.876	164.373	264.651	1280.47	118.884	1024.94	1005.13	698.952	315.879
Q94KU2	1	1	5.5689	0.382243	0.304621	1.34175	0.209522	#NAME?	minus H20	58578.5	6-phosphogluconate dehydrogenase_ decarboxylating 2_ chloroplastic OS=Spinacia oleracea OX=3562 GN=pgdP PE=1 SV=1	10239.3	8626.83	8756.53	9540.96	5985.22	11227.8	6793.62	5733.21	8060.23	6898.84	9661.23	8039.87
P08281	5	2	47.875	0.382424	0.304621	1.36938	0.209439	minus NO	minus H20 e NO	47687.8	Glutamine synthetase leaf isozyme_ chloroplastic OS=Pisum sativum OX=3888 GN=GS2 PE=2 SV=2	11168.6	12192.6	7216.62	10108.2	18850.6	12171.2	9830.49	11509.9	9706.61	9442.47	10004.9	10588.1
P41381	13	1	117.165	0.382762	0.304621	2.28886	0.209285	minus NO	#NAME?	47173	Eukaryotic initiation factor 4A-8 OS=Nicotiana tabacum OX=4097 PE=2 SV=1	38176.2	0	28044.5	49326.8	64707.3	37535.8	55924.6	52262.7	28760.5	36115	37004.1	45099.9
P08477	13	2	159.923	0.38287	0.304621	1.2666	0.209235	minus NO	minus H20 e NO	33464	Glyceraldehyde-3-phosphate dehydrogenase 2_ cytosolic (Fragment) OS=Hordeum vulgare OX=4513 GN=GAPC PE=2 SV=1	17441.7	17884.2	9847.5	19010.3	20436.9	17237.7	17829.6	14122.6	15736.9	13954	16462.5	14337.1
P26320	16	1	190.048	0.383377	0.304621	1.12537	0.209004	minus NO	minus H20 e NO	35617.1	Oxygen-evolving enhancer protein 1_ chloroplastic OS=Solanum tuberosum OX=4113 GN=PSBO PE=2 SV=1	26694.1	27319.8	25568.1	31116.9	29155.6	25207.6	25023.5	25973.5	29535.2	24581.9	24470.4	26905.4
Q9LUC3	1	1	5.6263	0.383727	0.304621	2.1939	0.208844	minus NO	#NAME?	67978.5	Mitogen-activated protein kinase 19 OS=Arabidopsis thaliana OX=3702 GN=MPK19 PE=2 SV=2	2113.7	0	2599.03	2203.14	4627.65	3508.46	1385.77	2644.05	4076.8	2554.28	3398.57	3791.59
Q6AV34	2	2	10.8183	0.383976	0.304621	1.55944	0.208731	minus NO	minus H20 e NO	45128.7	Probable N-acetyl-gamma-glutamyl-phosphate reductase_ chloroplastic OS=Oryza sativa subsp, japonica OX=39947 GN=Os03g0617900 PE=1 SV=1	297994	270246	118824	386005	243541	420952	224623	341138	168953	242332	235697	195607
Q9FIM2	5	2	29.782	0.384186	0.304621	1.54777	0.208636	minus NO	#NAME?	88066.1	ATP-dependent zinc metalloprotease FTSH 9_ chloroplastic OS=Arabidopsis thaliana OX=3702 GN=FTSH9 PE=2 SV=1	8090.6	1492.21	8699.57	8649.92	9429.69	10217.3	8554.87	9931.59	8315.36	6918.01	7308.05	8210.62
Q10PC5	1	1	6.091	0.384192	0.304621	1.95805	0.208633	minus NO	#NAME?	79814.6	Protein TITANIA OS=Oryza sativa subsp, japonica OX=39947 GN=TTA PE=1 SV=1	4287.67	6851.22	1392.96	12043.5	8759.66	3734.84	6550.91	1937.38	4699.29	7625.93	6035.11	6139.22
Q8L9T5	2	1	11.0454	0.384231	0.304621	1.35964	0.208615	minus H20 e NO	minus H20	34450.8	RING-H2 finger protein ATL2 OS=Arabidopsis thaliana OX=3702 GN=ATL2 PE=2 SV=2	4471.48	3152.64	2747.74	3071.38	4325.76	3863.94	3391.45	2329.13	3316.55	4275.96	3211.56	4799.71
Q9STG6	3	1	19.5677	0.384622	0.304621	1.26223	0.208437	minus H20 e NO	minus H20	17613.9	Deoxyuridine 5'-triphosphate nucleotidohydrolase OS=Arabidopsis thaliana OX=3702 GN=DUT PE=1 SV=1	7037.08	6294.79	7667.86	6890.11	7454.41	7490.42	5947.48	5236.79	9006.51	7046.74	9689.17	8749.57
P00455	13	3	115.868	0.385042	0.304621	1.61149	0.208247	minus NO	#NAME?	41473.7	Ferredoxin--NADP reductase_ chloroplastic OS=Spinacia oleracea OX=3562 GN=PETH PE=1 SV=1	56562.4	4841.86	49428.8	65434.3	52800.8	60371.2	51614.3	55272.6	61446.9	43142.7	58538.9	68987
P0C2Z7;P0C2Z8;P12085;Q6ENG7	37	2	482.091	0.385543	0.304621	1.43316	0.20802	#NAME?	minus NO	54011.9	ATP synthase subunit beta_ chloroplastic OS=Oryza sativa OX=4530 GN=atpB PE=3 SV=1	27855.7	27655.6	43853.5	22690.6	22496.9	24145.2	30180.6	12162.3	27828.7	27719.4	25732.1	26411.4
A8Y999;A1EA21;A6MMV7;A7M910;A8W3J6;Q70XZ0;A4GGB9;A6BM17;P41619;Q8WI07;O47042;Q09MG5;Q32RJ3;Q3ZJ66	21	1	226.935	0.386924	0.304621	1.442	0.207397	minus NO	minus H20	35440.9	Cytochrome f OS=Lolium perenne OX=4522 GN=petA PE=3 SV=1	16966.4	16041.4	7942.38	19245.4	14049.3	21533.2	12658	10493.1	14870.9	12070.4	15861.6	14829
P80608;O81154;P84538;Q00834	11	2	77.8341	0.38744	0.304621	1.254	0.207164	minus NO	#NAME?	34320.6	Cysteine synthase OS=Zea mays OX=4577 PE=1 SV=2	70507.3	45833	60495.5	68781.5	91007.2	61962.5	56169.3	61113.7	71205	64918.9	66167	82552.8
I1LCI8;U3THC0	1	1	13.0184	0.387716	0.304621	39.1707	0.20704	#NAME?	minus H20 e NO	52586.4	UDP-glycosyltransferase 79A6 OS=Glycine max OX=3847 GN=FG2 PE=1 SV=1	104.683	145.167	6429.1	44.271	191.308	16.1841	102.373	184.965	0	11.3883	89.4294	69.691
O22348	4	1	25.5932	0.388728	0.304621	3.93784	0.206587	minus H20 e NO	minus H20	50450.8	Tubulin alpha-2 chain OS=Eleusine indica OX=29674 GN=TUBA2 PE=2 SV=1	566.548	1358.66	20.4771	386.717	412.035	661.611	0	374.775	274.749	730.104	1195.61	632.011
P43224	15	2	254.211	0.389236	0.304621	1.33916	0.206359	#NAME?	minus H20 e NO	46092.4	Ribulose bisphosphate carboxylase large chain (Fragment) OS=Antrophyum reticulatum OX=29628 GN=rbcL PE=3 SV=1	13413.5	11764.6	18826.1	10874.8	10635.3	17116.9	12731.1	12769.4	13463.9	10723.4	11312.8	10823.4
A2YH64;Q0D9C4;P49316;P49319	10	1	74.9153	0.389325	0.304621	1.39677	0.206319	minus NO	minus H20 e NO	57100.4	Catalase isozyme B OS=Oryza sativa subsp, indica OX=39946 GN=CATB PE=2 SV=2	8430.1	7806.56	8268.87	14091.6	12513.5	7408.25	10906.7	9832.97	6797.49	8261.6	6680.57	9409.18
P29185	9	2	66.4377	0.38941	0.304621	1.236	0.206281	minus H20 e NO	#NAME?	61496.7	Chaperonin CPN60-1_ mitochondrial OS=Zea mays OX=4577 GN=CPN60I PE=1 SV=2	14696.5	8983.48	12321.1	16871	12570.1	14098.9	13563.2	12544.2	13958.3	12639.2	14957.6	16900.6
P21239	13	3	119.225	0.389535	0.304621	1.69522	0.206225	minus H20	#NAME?	57749.3	RuBisCO large subunit-binding protein subunit alpha_ chloroplastic (Fragment) OS=Brassica napus OX=3708 PE=2 SV=2	3957.24	147.801	3969.69	4413.17	4482.5	4064.44	4628.98	4653.28	4406.16	3700	3861.05	4080.34
Q8W4I6	2	2	9.6655	0.39008	0.304621	1.48756	0.205983	minus NO	minus H20 e NO	73543.6	GTP-binding protein BRASSINAZOLE INSENSITIVE PALE GREEN 2_ chloroplastic OS=Arabidopsis thaliana OX=3702 GN=BPG2 PE=1 SV=1	5396.33	5837.18	8036.44	5860.58	11838.6	5997.57	8222.64	8664	5581.33	4810.84	5770.67	5348.42
Q06FV3	28	2	348.471	0.3903	0.304621	2.48315	0.205885	minus H20 e NO	minus H20	54025.3	ATP synthase subunit beta_ chloroplastic OS=Pelargonium hortorum OX=4031 GN=atpB PE=3 SV=1	3894.93	5376.64	1460	9087.41	3986.5	1325.77	3480.3	1075.38	2330.72	4534.23	7105.34	5460.4
P50379	5	2	42.1027	0.392525	0.304621	1.30675	0.204896	minus H20 e NO	minus NO	25443.1	Elongation factor Tu_ chloroplastic (Fragment) OS=Mantoniella squamata OX=13608 GN=tufA PE=3 SV=1	21738.6	18481.3	17900.9	13219.4	9448	23262.2	15168.2	13132.4	20447.9	19350.2	20187	20481.5
P51061	25	1	220.352	0.393001	0.304621	1.37671	0.204686	minus H20	#NAME?	111217	Phosphoenolpyruvate carboxylase OS=Glycine max OX=3847 GN=PPC1 PE=2 SV=1	32438.9	13359.2	37561.5	36821.7	36766	29748.5	38206.1	38017.7	38537.7	32515.2	34045.1	35529.7
O22424;P49398;O81363	11	5	87.2243	0.393179	0.304621	1.20228	0.204607	#NAME?	minus H20 e NO	30131.2	40S ribosomal protein S4 OS=Zea mays OX=4577 GN=RPS4 PE=2 SV=1	26125.6	24643.4	37749.4	30083.4	25007.4	27224.7	22473.1	26790.9	24600.8	23476	24143	26006.3
Q8S2G5	2	2	16.079	0.39323	0.304621	1.29854	0.204585	minus H20	minus H20 e NO	51982.8	Probable glycerol-3-phosphate dehydrogenase [NAD(+)] 2_ cytosolic OS=Oryza sativa subsp, japonica OX=39947 GN=Os01g0801600 PE=2 SV=1	72393.5	73043.7	45980.1	93458.3	60423.3	64722.4	66088.2	84372.2	84676.7	57144.1	57901.3	66032.5
Q9M0B6	2	1	11.1371	0.393951	0.304621	1.86812	0.204267	minus H20	#NAME?	47629.3	UDP-glucuronate 4-epimerase 1 OS=Arabidopsis thaliana OX=3702 GN=GAE1 PE=1 SV=1	27717.1	64.3488	28111.1	32800.7	32187.9	24695.7	36592.4	40395.9	27425.5	33030.9	28521.8	32893
Q8LQJ8	8	2	53.6339	0.393999	0.304621	2.39108	0.204246	minus NO	#NAME?	77719.7	ATP-dependent zinc metalloprotease FTSH 5_ mitochondrial OS=Oryza sativa subsp, japonica OX=39947 GN=FTSH5 PE=3 SV=1	425.03	421.53	192.753	545.864	257.821	1681.4	514.153	759.794	571.159	723.285	876.247	503.744
O48529	3	1	33.5555	0.394082	0.304621	1.91769	0.20421	minus NO	#NAME?	25738.3	Rhodanese-like domain-containing protein 9_ chloroplastic OS=Arabidopsis thaliana OX=3702 GN=STR9 PE=2 SV=1	86056	275.236	78765.7	98438.9	149122	69043.6	66970.9	87783.8	108950	93048.5	88486.5	108726
P12329	6	1	106.024	0.394271	0.304621	1.85282	0.204126	minus H20	#NAME?	27929.9	Chlorophyll a-b binding protein 1_ chloroplastic OS=Zea mays OX=4577 GN=CAB1 PE=1 SV=1	769978	748153	244928	288929	1.03671e+06	970672	925353	1.10832e+06	1.23295e+06	628716	873464	825455
P30169	10	1	119.576	0.394735	0.304621	7.46748	0.203922	minus NO	minus H20	39707.3	Actin-75 OS=Solanum tuberosum OX=4113 GN=AC75 PE=3 SV=1	568.463	601.986	0	1068.99	315.202	3065.86	171.181	282.43	142.313	418.775	1014.07	666.507
P13548	20	1	168.488	0.39482	0.304621	1.70225	0.203885	#NAME?	minus NO	68966.6	V-type proton ATPase catalytic subunit A OS=Vigna radiata var, radiata OX=3916 PE=1 SV=3	39334.8	86961.2	92536.2	66451.8	36281.8	25820.9	63081	51033.7	59345.6	38468.3	61461.8	63555.7
P54774	19	2	134.495	0.395311	0.304621	2.98318	0.20367	minus H20	minus H20 e NO	90568.4	Cell division cycle protein 48 homolog OS=Glycine max OX=3847 GN=CDC48 PE=2 SV=1	3594.84	12376.2	2693.76	4882.56	11269.5	3994.96	17321	10455.4	3761.43	3588.92	3692.09	3290.89
Q94B78	14	2	96.4877	0.395779	0.304621	1.17126	0.203464	minus NO	minus H20 e NO	113895	Glycine dehydrogenase (decarboxylating) 1_ mitochondrial OS=Arabidopsis thaliana OX=3702 GN=GLDP1 PE=1 SV=2	16895.7	18782.8	16325.9	17413.6	19337.4	18579.2	15304	17648.4	18462.5	12879.1	15767.6	18593.2
Q8VZG7	8	4	51.2727	0.397165	0.304621	6.3742	0.202859	#NAME?	minus NO	108691	Ribonuclease TUDOR 1 OS=Arabidopsis thaliana OX=3702 GN=TSN1 PE=1 SV=1	19766.8	14325.5	209890	12644.2	10619.2	15013.1	14866.9	16882	32399.5	18948.1	18543.3	18291.7
A7M932	1	1	5.0819	0.397717	0.304621	1.80343	0.202618	minus NO	minus H20	13694	50S ribosomal protein L14_ plastid OS=Cuscuta gronovii OX=35886 GN=rpl14 PE=3 SV=1	5254.78	5134.67	11923.8	6891.95	14721.8	4606.22	4522.73	4391.14	5625.12	5124.18	4289.58	5435.76
Q940G8	3	1	23.5912	0.3985	0.304621	18.3358	0.202278	minus NO	minus H20	38323.1	E3 ubiquitin-protein ligase DA2L OS=Arabidopsis thaliana OX=3702 GN=DA2L PE=2 SV=1	169.979	135.399	0	1255.62	0	0	0	0	68.479	151.693	323.543	215.266
Q9SJM0	5	3	32.718	0.398883	0.304621	1.94407	0.202112	minus NO	minus H20 e NO	219462	Callose synthase 10 OS=Arabidopsis thaliana OX=3702 GN=CALS10 PE=2 SV=5	7307.6	6292.96	10993.3	5436.84	22259.2	9193.03	9889.86	10078.2	10845.3	5732.75	6099.85	7142.57
Q01587	13	1	144.329	0.399234	0.304621	2.24985	0.20196	#NAME?	minus H20 e NO	45938.5	Ribulose bisphosphate carboxylase/oxygenase activase_ chloroplastic OS=Cucumis sativus OX=3659 PE=2 SV=1	71267.6	63792.5	272598	53932.4	83670.5	70080.6	57523.6	66599.3	74121.1	60795.8	55778.3	64619.9
Q2QS13;Q2QS14	2	1	17.3523	0.399309	0.304621	2.34632	0.201927	minus H20 e NO	#NAME?	53489.1	UDP-glucose 6-dehydrogenase 5 OS=Oryza sativa subsp, japonica OX=39947 GN=UGD5 PE=2 SV=1	162089	0	144315	116764	281899	152019	141604	175688	238841	192636	217166	309119
P16306	23	1	384.867	0.401121	0.304621	2.03178	0.201145	minus NO	minus H20	53221.1	Ribulose bisphosphate carboxylase large chain OS=Amaranthus hypochondriacus OX=28502 GN=rbcL PE=3 SV=1	2568.28	1434.58	562.646	1240.44	1646.23	2167.2	475.842	1127.84	883.733	1050.79	780.613	1787.36
Q9TL34	13	2	143.605	0.40115	0.304621	1.61936	0.201132	minus NO	minus H20 e NO	52422.4	ATP synthase subunit beta_ chloroplastic OS=Nephroselmis olivacea OX=31312 GN=atpB PE=3 SV=1	1187.32	1044.33	1234.58	2283.15	1671.66	1485.2	710.091	2516.47	677.992	1139.7	1187.65	1031.99
P21616	10	1	79.6187	0.401582	0.304621	2.37449	0.200946	minus NO	minus H20 e NO	80607.7	Pyrophosphate-energized vacuolar membrane proton pump OS=Vigna radiata var, radiata OX=3916 PE=1 SV=4	2929.64	1726.59	5722.52	1150.73	6458.51	3193.26	2086.36	3587.16	3116.63	1422.91	1473.28	1653.2
Q9SN39	2	1	12.245	0.402004	0.304621	37.7782	0.200765	#NAME?	minus NO	99409.3	Pentatricopeptide repeat-containing protein DOT4_ chloroplastic OS=Arabidopsis thaliana OX=3702 GN=DOT4 PE=2 SV=1	787.535	1125.95	82910.8	718.915	929.039	597.367	1529.4	5905.11	1331.93	839.934	1069.2	657.763
Q0DWQ1	3	1	14.7952	0.402334	0.304621	1.86907	0.200624	#NAME?	minus H20	56813.1	Probable monogalactosyldiacylglycerol synthase 3_ chloroplastic OS=Oryza sativa subsp, japonica OX=39947 GN=MGD3 PE=3 SV=2	5888.91	3935.29	3558.84	2483.69	2378.49	5226.1	2802.17	451.755	3906.35	2925.42	3390.6	2444.82
Q01297	10	1	74.3904	0.40248	0.304621	1.8292	0.200561	minus H20 e NO	#NAME?	56977.2	Catalase isozyme 1 OS=Ricinus communis OX=3988 GN=CAT1 PE=2 SV=2	7814.89	15265.1	4585.01	5358.58	17018.7	23914.3	15864.5	20922.6	11091.5	15727.6	20357	14520.2
Q9SWH4	2	1	11.3598	0.403337	0.304621	2.05881	0.200194	minus H20 e NO	#NAME?	36603.6	Syntaxin-42 OS=Arabidopsis thaliana OX=3702 GN=SYP42 PE=1 SV=1	12395.3	15313.4	3381.8	17433.2	9756.6	16172.3	10355.3	3968.54	20264	13840.1	17724.9	32444.4
O23813	5	2	37.4462	0.403426	0.304621	1.35894	0.200156	minus H20 e NO	#NAME?	70414.2	Sulfite reductase [ferredoxin]_ chloroplastic OS=Zea mays OX=4577 GN=SIR PE=1 SV=1	6654.51	6657.12	3057.76	7084.5	6258.7	7646.32	7505.27	7080.42	6561.79	8742.84	8135.36	5366.76
P56319;Q20EU7;A6YG76;P06007;Q1KVW6;Q3ZJ46;Q9TL00	11	1	124.594	0.403617	0.304621	5.53558	0.200074	#NAME?	minus H20 e NO	39600.6	Photosystem II D2 protein OS=Chlorella vulgaris OX=3077 GN=psbD PE=3 SV=1	4801.66	7557.35	70037.2	4856.89	7625.85	4669.04	8239.55	13402.4	5758.94	4619.28	5186.7	5078.86
P06669	11	1	100.334	0.404015	0.304621	1.40115	0.199905	minus NO	minus H20 e NO	35408.1	Cytochrome f OS=Vicia faba OX=3906 GN=petA PE=3 SV=1	89669.7	63207.2	67514.9	75603.6	56347.4	107401	53303	72276	78244.7	51660.5	64816.3	54349.2
P30361;Q02585	1	1	6.0152	0.404062	0.304621	4.2523	0.199884	minus H20 e NO	#NAME?	24551	Cytochrome b6-f complex iron-sulfur subunit 1_ chloroplastic OS=Nicotiana tabacum OX=4097 GN=petC1 PE=2 SV=2	5999.74	4455.11	424.986	5736.15	4603.41	11314.3	48.5841	6716.21	12602.5	16852.3	17031.1	12381
P04711	33	8	372.438	0.404536	0.304621	1.20042	0.199682	minus NO	#NAME?	109867	Phosphoenolpyruvate carboxylase 1 OS=Zea mays OX=4577 GN=PEP1 PE=1 SV=2	556574	556218	388944	632887	602175	567655	513592	634762	466736	547125	523505	529557
Q8S0G4	5	2	26.84	0.404804	0.304621	1.52726	0.199568	minus H20 e NO	#NAME?	51196.9	Probable glycerol-3-phosphate dehydrogenase [NAD(+)] 1_ cytosolic OS=Oryza sativa subsp, japonica OX=39947 GN=Os01g0939600 PE=2 SV=1	2958.56	380.888	1652.08	1953.22	2465	2304.17	2311.93	2315.56	2109.4	2788.94	2170.07	2664.33
Q8MA01	2	1	11.7063	0.404805	0.304621	2.03255	0.199568	minus H20 e NO	#NAME?	58799.9	Light-independent protochlorophyllide reductase subunit B OS=Chaetosphaeridium globosum OX=96477 GN=chlB PE=3 SV=1	7299.34	7480.2	480.904	14493.3	5823.08	6454.37	8313.96	3601.93	12685.6	10180.6	12678.1	8158.81
P55939	3	1	17.3536	0.40485	0.304621	1.21596	0.199549	minus H20 e NO	minus H20	92518.5	Phospholipase D alpha 2 OS=Brassica oleracea var, capitata OX=3716 GN=PLD2 PE=1 SV=2	5172.4	6026.88	4059.21	4890.57	4175.23	4749.1	3992.32	3541.19	5176.43	4565	5584.6	5305.18
P48184	10	1	124.546	0.404934	0.304621	1.60035	0.199513	minus H20	minus NO	39774.8	Photosystem II D2 protein OS=Zea mays OX=4577 GN=psbD PE=1 SV=1	3694.91	5332.75	8953.05	3725.01	3663.28	4154.58	4545.92	9055.23	4871.44	3717.22	6065.19	4451.77
O81919	1	1	5.9885	0.404987	0.304621	28.2881	0.19949	minus H20	#NAME?	48364.1	Calreticulin OS=Beta vulgaris OX=161934 PE=2 SV=1	58.4556	53.4053	0	82.2832	362.418	0	2983.65	107.798	72.8856	321.36	158.431	55.0616
Q5VRR0	1	1	5.5785	0.405152	0.304621	1.42388	0.19942	minus H20	minus NO	20068.5	Auxin-responsive protein IAA20 OS=Oryza sativa subsp, japonica OX=39947 GN=IAA20 PE=2 SV=1	15578.3	11435.4	12421.5	12133.7	5378.42	16204	16980.3	16860	14167.5	12912.4	11222.1	13180.5
P05466;P17688	1	1	11.5206	0.40528	0.304621	3.5019	0.199366	minus H20	minus NO	56304.5	3-phosphoshikimate 1-carboxyvinyltransferase_ chloroplastic OS=Arabidopsis thaliana OX=3702 GN=At2g45300 PE=2 SV=3	157.629	2096.46	411.327	685.096	247.813	418.782	2455.36	1790.32	487.819	649.838	979.723	749.385
P56294	12	2	114.77	0.405353	0.304621	1.69103	0.199335	minus H20	minus NO	54765.6	ATP synthase subunit alpha_ chloroplastic OS=Chlorella vulgaris OX=3077 GN=atpA PE=3 SV=1	91107.7	120920	50428.4	54331.5	109200	51388.1	188291	57759.2	117386	110198	136194	112159
Q75GT3	7	1	44.6962	0.406028	0.304621	1.74158	0.199048	minus H20	minus H20 e NO	109214	Chaperone protein ClpB2_ chloroplastic OS=Oryza sativa subsp, japonica OX=39947 GN=CLPB2 PE=2 SV=1	5141.49	3897.24	7727.87	4943.61	7519.64	6302.84	4119.25	11726.1	5137.32	4029.84	3695.23	4322.99
Q9LZD4;Q9SF91	2	1	16.1897	0.406488	0.304621	1.65534	0.198854	minus H20 e NO	#NAME?	24208.5	Ras-related protein RABE1d OS=Arabidopsis thaliana OX=3702 GN=RABE1D PE=1 SV=1	333160	345526	134640	393470	295034	393252	538010	185884	317177	549430	376872	420028
P43284;P43283	4	1	20.7782	0.407182	0.304621	1.84785	0.19856	minus H20	#NAME?	48129.4	Tryptophan synthase beta chain 2_ chloroplastic (Fragment) OS=Zea mays OX=4577 GN=TSB2 PE=2 SV=1	11526.1	0	12341.7	12484.6	17563.1	13671.3	12578.4	16380.5	15145.2	11584.5	11115.3	15750.4
Q5VP69	2	2	10.9027	0.407186	0.304621	1.2044	0.198558	minus NO	minus H20	57441.6	Mitogen-activated protein kinase 16 OS=Oryza sativa subsp, japonica OX=39947 GN=MPK16 PE=2 SV=1	16372.5	13473	15463.3	20442.1	13900.1	15624.2	14259.8	12827.9	14398.8	13003.5	14675.3	15554
P36182	17	2	131.542	0.407333	0.304621	1.17546	0.198496	minus NO	minus H20 e NO	58306.3	Heat shock protein 82 (Fragment) OS=Nicotiana tabacum OX=4097 GN=HSP82 PE=2 SV=1	6183.34	5084.66	6153.54	5926.28	7810.21	6027.77	5327.8	6397	6114.25	5326.17	5521.76	5966.09
Q1ACM5	3	1	28.6104	0.407431	0.304621	1.41984	0.198455	minus NO	minus H20	35730.5	Cytochrome f OS=Chara vulgaris OX=55564 GN=petA PE=3 SV=1	29321.6	25786.7	7421.87	35367.3	28585.8	24638.1	22687.2	16059.2	23648.7	25050.5	28989.2	32207.7
P84720;P84732;P84735;Q9ZU46	1	1	7.3803	0.407728	0.304621	1.45509	0.19833	minus H20 e NO	#NAME?	870.06	Putative LRR disease resistance protein/transmembrane receptor kinase PS4 (Fragment) OS=Pinus strobus OX=3348 PE=1 SV=1	92533.3	111325	27593.9	138075	100238	93715.7	102411	141805	83542.8	128616	96439.9	111728
Q6L3A1;A1E9S1;Q6ENW6;A7M951;Q85AU2;Q85FN4;Q8WI30;A8W3A9;Q6YXK3;Q1KVU0;P84582	35	1	436.81	0.407907	0.304621	1.44256	0.198254	minus H20	minus H20 e NO	55808.1	ATP synthase subunit alpha_ chloroplastic OS=Saccharum hybrid OX=15819 GN=atpA PE=2 SV=2	3502.32	3072.95	3447.14	2878.76	5387.08	3736.01	2961.18	6004.93	3507.6	2834.46	2803.29	3009.15
P41346;P10933;P84210	16	2	151.455	0.407962	0.304621	1.23091	0.198231	minus H20 e NO	#NAME?	40864.1	Ferredoxin--NADP reductase_ chloroplastic OS=Vicia faba OX=3906 GN=PETH PE=2 SV=1	167860	154825	97425.8	186345	147919	158027	144355	153982	163795	157837	184260	175023
Q84JH7	3	3	16.9694	0.408159	0.304621	1.17594	0.198148	#NAME?	minus NO	25324.6	Sirohydrochlorin ferrochelatase_ chloroplastic OS=Arabidopsis thaliana OX=3702 GN=SIRB PE=1 SV=1	31383.1	31115.9	35545.8	29895.4	22754.8	30725.8	28070.1	32150.5	29962.2	29257.3	26710	34013.2
P17783	3	1	27.3719	0.408511	0.304621	1.34902	0.198	minus NO	#NAME?	36429	Malate dehydrogenase_ mitochondrial OS=Citrullus lanatus OX=3654 GN=MMDH PE=1 SV=1	28553.4	27365.5	14755.1	39035.2	27632	28673.3	28920.7	22160.7	33449.9	30337.6	30702.5	26925.6
Q7Y1C8	3	1	28.8174	0.409725	0.304992	1.59603	0.19749	minus H20	#NAME?	79708.4	Kinesin-like protein KIN-14G OS=Oryza sativa subsp, japonica OX=39947 GN=KIN14G PE=2 SV=2	121545	10871.7	158177	108232	143489	120994	147237	143192	173365	139323	150734	161901
P49078	1	1	6.0162	0.410081	0.304992	1.55051	0.197341	#NAME?	minus H20 e NO	66076.9	Asparagine synthetase [glutamine-hydrolyzing] 1 OS=Arabidopsis thaliana OX=3702 GN=ASN1 PE=2 SV=2	64418.4	56745.7	137575	48239.5	64234.8	59857.1	69288	52189.5	80824.8	55288.7	54980	56604.9
Q67W29	1	1	4.66	0.411055	0.304992	1.21029	0.196933	minus NO	minus H20	37723.3	Probable 4-hydroxy-tetrahydrodipicolinate reductase 1_ chloroplastic OS=Oryza sativa subsp, japonica OX=39947 GN=DAPB1 PE=2 SV=1	17415.1	14704.4	19336.4	18798.4	17037.5	15884.8	10623.2	15450.6	16660.5	13286.8	15559.8	17731.3
O65555	4	3	28.6653	0.411961	0.304992	1.12322	0.196556	minus NO	#NAME?	49679.7	BTB/POZ domain-containing protein At4g30940 OS=Arabidopsis thaliana OX=3702 GN=At4g30940 PE=2 SV=1	53102.3	58981.3	62923.7	69200.8	65400.1	61970.4	58315.4	64963.9	53720.5	68352.6	56860.1	56108.6
P34937	9	1	57.2767	0.412778	0.304992	1.74379	0.196216	minus H20 e NO	#NAME?	26964.8	Triosephosphate isomerase_ cytosolic OS=Hordeum vulgare OX=4513 PE=1 SV=3	2464.67	2800.72	497.189	3397.92	3884.57	1145.67	2967.2	2597.67	3908.66	2974.98	3261.13	3812.65
Q9C615	3	1	16.3396	0.413141	0.304992	1.97302	0.196065	minus NO	#NAME?	48027.8	Putative syntaxin-24 OS=Arabidopsis thaliana OX=3702 GN=SYP24 PE=3 SV=1	1941.1	1701.23	9.71486	2619.13	1948.1	2638.31	1383.09	561.082	1954.29	1886.42	1937.87	2780.34
Q5VNU3	3	2	15.5844	0.413141	0.304992	1.86663	0.196065	minus NO	#NAME?	75129.2	Probable protein transport Sec1b OS=Oryza sativa subsp, japonica OX=39947 GN=Os06g0135900 PE=2 SV=1	12472.2	11879.1	367.43	14202.8	11278	20660.1	7489.6	4233.59	13859.5	11303.7	14669.5	16696.1
P37225	11	3	76.5061	0.413156	0.304992	1.21938	0.196059	minus NO	#NAME?	66614.4	NAD-dependent malic enzyme 59 kDa isoform_ mitochondrial OS=Solanum tuberosum OX=4113 PE=1 SV=1	21195.2	20072.6	14941.7	23018.8	22588.6	22933.3	17415.8	15053.3	25408.9	19440.5	21736.6	23886.9
Q9ZW27	1	1	6.5424	0.413199	0.304992	1.70435	0.196041	minus H20 e NO	#NAME?	25953.5	Glutathione S-transferase U4 OS=Arabidopsis thaliana OX=3702 GN=GSTU4 PE=1 SV=1	29394.1	1248.95	22980.8	17855.3	31584.3	30543.7	28212.6	18845.2	41161.6	27916.7	31023	32454
E3SXU4;E3SXU5	2	2	10.9222	0.41328	0.304992	1.5948	0.196007	minus H20 e NO	#NAME?	73308	Basic helix-loop-helix protein A OS=Pisum sativum OX=3888 GN=BHLH PE=3 SV=1	68376.2	7011.25	73187.5	88031.9	66324.7	65702.4	64322.1	61740.7	72173.7	79740.2	79658.4	77548.6
Q9FLY8	3	2	16.4142	0.414819	0.304992	1.20556	0.195371	#NAME?	minus H20 e NO	65080.5	Putative F-box protein At5g39480 OS=Arabidopsis thaliana OX=3702 GN=At5g39480 PE=4 SV=2	12176.4	12757.2	15602.5	13246.5	10564.3	16138.8	10583.5	13447.7	12272.5	10971.5	11263.6	11389.4
Q6ZGP8	2	1	11.1311	0.4152	0.304992	6.01088	0.195213	#NAME?	minus H20 e NO	40474.2	Probable trehalose-phosphate phosphatase 4 OS=Oryza sativa subsp, japonica OX=39947 GN=TPP4 PE=2 SV=1	2207.98	5613.66	47817.5	5382.69	2093.32	3800.52	1173.24	10934.6	0	1756.88	4789.92	2709.61
Q96564;O64650;Q9M2F1	2	1	12.7668	0.415879	0.304992	2.63901	0.194934	minus NO	#NAME?	9911.35	40S ribosomal protein S27 OS=Hordeum vulgare OX=4513 GN=RPS27 PE=3 SV=2	984.482	1414.94	0	3053	829.675	2449.43	1580.19	119.651	1632.27	1542.28	2580.35	1547.49
A6MMI8;A1E9Q4;A1E9Y8;A8Y9F0;O98736;P05337;P0C157;P10510;P12463;P48183;Q06GT0;Q06H17;Q0G9N9;Q6EW68;Q6L3B5;Q70Y17;A4QJR4;A4QJZ9;A4QK85;A4QKH2;A4QKR1;A4QL00;A4QL86;A4QLH5;A4QLR3;A6MM16;A8SE40;A9L976;B0Z4K6;B0Z4U0;B0Z524;B0Z5A8;B1A915;B1NWD0;P0C432;P0C433;P0C434;P27201;P56318;P83755;P83756;Q06FY1;Q09FY1;Q09G66;Q0G9Y2;Q3V554;Q68S26;Q6ENJ7;Q7YJY8;A0A315;A4GYN9;A4QJI0;A6BM28;A6MMA2;A6MMS4;A7Y395;A8W3A5;…	9	1	117.376	0.415896	0.304992	1.46174	0.194927	#NAME?	minus H20 e NO	38960.6	Photosystem II protein D1 OS=Dioscorea elephantipes OX=145284 GN=psbA PE=3 SV=1	40234.6	33446.2	38832.7	16750.8	40758.6	43203	38450.9	29704.2	38709	27310.6	24455.6	25206.1
Q02028	24	7	213.643	0.417443	0.304992	1.49132	0.194292	minus NO	minus H20	75629.4	Stromal 70 kDa heat shock-related protein_ chloroplastic OS=Pisum sativum OX=3888 GN=HSP70 PE=2 SV=1	30310.4	13143	42376.2	42200.3	43930.3	31130.3	25842.8	25757.5	27028.4	27535.6	25329.8	31189.6
Q1KVY3	7	2	65.3098	0.417943	0.304992	2.97709	0.194087	minus NO	#NAME?	83475.8	Photosystem I P700 chlorophyll a apoprotein A1 OS=Tetradesmus obliquus OX=3088 GN=psaA PE=3 SV=1	386.943	842.639	114.586	2254.55	836.857	910.303	1111.99	777.259	57.8523	609.89	1028.94	547.518
Q7XT34;Q7XI41	4	1	29.0124	0.41803	0.304992	1.62194	0.194052	minus H20	minus NO	39348.3	Probable trehalose-phosphate phosphatase 5 OS=Oryza sativa subsp, japonica OX=39947 GN=TPP5 PE=3 SV=2	15908.3	7510.52	21581.4	12918.2	4031.25	14660.5	14731.9	19932.9	16604.7	13592.9	15815.6	17113.1
Q9C9Z9	3	2	16.0992	0.41822	0.304992	1.72812	0.193974	minus H20	#NAME?	60288.5	Glycosyltransferase-like KOBITO 1 OS=Arabidopsis thaliana OX=3702 GN=ELD1 PE=1 SV=1	13823.7	11889.1	5812.15	12902.3	6715.8	26144.8	13418	22454.2	18606.8	14819.2	15711.1	16962.9
Q9ZUU2	2	1	9.4753	0.418304	0.304992	1.75642	0.19394	minus H20 e NO	#NAME?	26832.7	Thioredoxin-like protein AAED1_ chloroplastic OS=Arabidopsis thaliana OX=3702 GN=At2g37240 PE=1 SV=2	33222.3	0	27125	34589.1	30608.2	37295.6	31673.3	27541.1	35825.5	30231.9	35047	40716.4
Q08186;Q08184;Q08185	6	2	50.2065	0.41877	0.304992	1.25319	0.19375	minus NO	minus H20	20722.6	Ribulose bisphosphate carboxylase small chain 6_ chloroplastic OS=Mesembryanthemum crystallinum OX=3544 GN=RBCS-6 PE=3 SV=1	14177.7	11875.8	7575.7	13868	13935.2	14282.7	11703	8921.12	12959	10961.6	12497.5	15347.2
Q2PMQ9	17	1	227.4	0.418783	0.304992	3.35984	0.193744	minus H20 e NO	minus H20	56206.3	Photosystem II CP47 reaction center protein OS=Glycine max OX=3847 GN=psbB PE=3 SV=1	423.133	709.195	127.72	1499.15	98.5339	164.204	287.787	36.4747	257.601	665.714	855.236	434.02
O65530	1	1	5.7622	0.41892	0.304992	1.91627	0.193689	minus H20 e NO	minus NO	77682.6	Proline-rich receptor-like protein kinase PERK14 OS=Arabidopsis thaliana OX=3702 GN=PERK14 PE=2 SV=1	1284.98	722.609	1095.25	1235.09	38.9769	775.324	666.221	1182.09	1085.55	958.044	964.725	2004.43
O65418	5	4	28.3158	0.419028	0.304992	1.26898	0.193645	minus NO	minus H20 e NO	88446.5	Anaphase-promoting complex subunit 4 OS=Arabidopsis thaliana OX=3702 GN=APC4 PE=2 SV=2	48963.7	56259.5	30492.6	49509.9	47409	55496.2	52337.3	45108.2	46320.3	36285.7	41527.6	42295.5
O80333	2	1	12.8566	0.419155	0.304992	1.84906	0.193593	minus NO	#NAME?	49843.6	Protochlorophyllide reductase_ chloroplastic OS=Marchantia paleacea OX=56867 GN=PORA PE=2 SV=1	4339.22	0	2642.15	4567.18	3184.15	5157.66	2616.82	3545.06	3455.02	3083.79	4339.47	3915.81
Q6H4M2	1	1	5.4639	0.419592	0.304992	2.01692	0.193415	minus H20	#NAME?	82415.9	Potassium transporter 19 OS=Oryza sativa subsp, japonica OX=39947 GN=HAK19 PE=2 SV=1	85626.6	29.9201	132692	58259.1	100704	95676.9	118021	138197	184174	103656	117861	135910
A0ZZ93;Q2L951	5	4	28.5535	0.421173	0.304992	1.52548	0.192773	#NAME?	minus H20 e NO	225853	Protein TIC 214 OS=Gossypium barbadense OX=3634 GN=TIC214 PE=3 SV=1	28176.5	26140	59487.7	29231.3	37264.5	29733.1	22824.4	34273.1	27235.9	23377.2	24827.1	26397.6
Q9XF91	2	1	21.3831	0.421421	0.304992	1.98976	0.192673	minus NO	minus H20 e NO	28007.8	Photosystem II 22 kDa protein_ chloroplastic OS=Arabidopsis thaliana OX=3702 GN=PSBS PE=2 SV=1	2488.24	30.6895	2922.37	2988.41	3225.71	3982.22	2507.95	3770.33	2372.55	1840.95	1571.94	1711.52
Q9M393	1	1	6.6828	0.42188	0.304992	1.23543	0.192487	minus NO	#NAME?	73363.5	O-fucosyltransferase 28 OS=Arabidopsis thaliana OX=3702 GN=OFUT28 PE=2 SV=1	20906.3	23708.6	13523	25780.2	25007.1	21038.1	21195.1	27375.1	21089.3	23629.1	20644.9	24595.1
A4QJC2;A4QJK6;A4QKJ9;A4QLU0	25	1	289.999	0.422417	0.304992	1.11092	0.192271	minus H20	#NAME?	52852.7	ATP synthase subunit beta_ chloroplastic OS=Aethionema cordifolium OX=434059 GN=atpB PE=3 SV=1	19061	19158.6	19791.3	22680	23472.8	18165.9	21970.1	22142.8	20332.5	17369.5	19669.7	21838.2
P69039;P69040	7	1	61.8724	0.422443	0.304992	1.29985	0.19226	minus NO	#NAME?	17598.7	Eukaryotic translation initiation factor 5A-1 OS=Nicotiana plumbaginifolia OX=4092 GN=EIF-5A1 PE=2 SV=1	6063.45	5312.33	4667.07	8160.2	7563.03	5130.01	5488.34	3890.27	6754.34	6649.89	5288.59	6049.39
A2XAZ3;Q0DWH1	4	1	25.4114	0.4227	0.304992	1.47996	0.192156	minus NO	#NAME?	41650.3	Alcohol dehydrogenase class-3 OS=Oryza sativa subsp, indica OX=39946 GN=ADHIII PE=3 SV=1	2027.6	338.963	2329.35	2257.07	2473.19	2219.49	1908.61	2304.26	1901.3	2372.92	2004.21	2468.26
C7ASI9	5	2	33.305	0.42323	0.304992	3.13072	0.191943	minus H20 e NO	minus NO	72490.1	Carene synthase_ chloroplastic OS=Picea glauca OX=3330 GN=3CAR PE=3 SV=2	326.066	2318.12	22.1968	905.723	0	80.4965	552.63	63.6876	830.403	618.072	1658.13	811.374
A2WYF4;Q8S059	3	2	23.6515	0.423277	0.304992	1.29936	0.191924	minus NO	#NAME?	45103.3	Stearoyl-[acyl-carrier-protein] 9-desaturase 2_ chloroplastic OS=Oryza sativa subsp, indica OX=39946 GN=SSI2 PE=3 SV=1	6104.12	7508.02	7460.89	7247.59	10394	9739.94	5280.25	9298.02	9027.21	7865.83	9010.27	9331.07
P0C442	3	1	14.1004	0.423524	0.304992	1.97117	0.191825	minus NO	minus H20 e NO	15671.5	50S ribosomal protein L16_ chloroplastic OS=Oryza sativa subsp, indica OX=39946 GN=rpl16 PE=3 SV=1	7238.7	6359.53	13590.5	6148.18	22190.7	9407.92	7081.95	7828.5	7038.73	6413.27	5795.39	6940.78
O24542	2	1	15.2693	0.423585	0.304992	2.20286	0.1918	minus H20	minus NO	21870.6	Auxin-induced protein 22D OS=Vigna radiata var, radiata OX=3916 GN=AUX22D PE=2 SV=1	10035.7	8208.11	5479.93	4214.32	1680.44	5291.66	10360.1	1823.02	12459	8022.22	5951.57	7264.33
P08474	4	3	38.1529	0.423867	0.304992	1.3364	0.191687	minus H20	#NAME?	21405.4	Ribulose bisphosphate carboxylase small chain_ chloroplastic OS=Cucumis sativus OX=3659 GN=RBCS PE=2 SV=1	18743.7	16694.5	15030.2	26213.9	21406.3	19732.1	17970.9	33070.2	16404.8	20248.4	18822.6	20816.1
Q40002	21	4	182.658	0.425051	0.305171	1.35309	0.191212	minus NO	#NAME?	64440.4	V-type proton ATPase catalytic subunit A (Fragment) OS=Hordeum vulgare OX=4513 PE=2 SV=1	47066.3	18291.1	43524.7	49295.5	45876.8	52155.5	41407	45820.4	41703.4	37321.4	42278	43618.2
Q9FIT8	3	2	17.6075	0.426097	0.305171	1.53397	0.190794	minus H20 e NO	#NAME?	94460.4	ADP-ribosylation factor GTPase-activating protein AGD1 OS=Arabidopsis thaliana OX=3702 GN=AGD1 PE=2 SV=2	21028.5	2505.38	18200.7	18382.3	17434	17449.8	19297.8	19908.9	20530.4	19102.3	21763.4	23153.9
Q0J035	7	5	36.8121	0.427068	0.305171	1.28856	0.190407	#NAME?	minus H20 e NO	99578.8	Pantothenate kinase 2 OS=Oryza sativa subsp, japonica OX=39947 GN=Os09g0533100 PE=2 SV=2	90489.6	73212.5	63335.6	67234.7	48591.8	63987.6	50279	67097.2	89321.8	52747.9	63184.6	60262.7
Q05462;P51419;Q8LCL3	3	2	26.1029	0.427134	0.305171	1.2984	0.190381	minus NO	minus H20	15588.6	60S ribosomal protein L27 OS=Pisum sativum OX=3888 GN=RPL27 PE=2 SV=1	10518.7	5556.92	12162.1	10913.7	13878.5	11109.5	8057.98	8760.7	10832	10604.4	10632.1	11008.1
Q43270	4	1	29.118	0.427637	0.305171	1.27726	0.190181	#NAME?	minus H20 e NO	92698.6	Phospholipase D alpha 1 OS=Zea mays OX=4577 GN=PLD1 PE=2 SV=1	77758.9	69417.3	100458	64155.6	97289.6	78667.1	64404.6	95705.6	71179.1	64402.3	61403.6	68073.1
Q9FV66	22	2	202.147	0.427659	0.305171	1.50618	0.190172	minus H20	minus NO	111098	Phosphoenolpyruvate carboxylase 1 OS=Flaveria trinervia OX=4227 GN=PPCB PE=1 SV=1	11877.7	11282.7	29630.6	14422.6	14794.2	9789.43	19545.4	19841.4	19363.4	16917.8	15186.7	15808.4
P36181	34	3	269.54	0.427852	0.305171	1.61701	0.190096	minus H20 e NO	#NAME?	80421.3	Heat shock cognate protein 80 OS=Solanum lycopersicum OX=4081 GN=HSC80 PE=2 SV=1	2800.66	2479.63	895.365	3767.72	2562.71	2929.29	882.326	1947.19	4298.89	3077	3619	3290.13
F4HPY8	2	1	18.0406	0.427868	0.305171	1.97574	0.190089	minus H20 e NO	#NAME?	36750.8	Probable aldo-keto reductase 6 OS=Arabidopsis thaliana OX=3702 GN=At1g60750 PE=3 SV=1	30058.8	28810.6	9540.85	41789.3	46545.2	22064.1	16147.3	23718.3	39628.9	78188.1	29138.6	27834.2
Q8W3Z3	8	3	43.0574	0.428227	0.305171	2.54307	0.189947	minus H20 e NO	minus NO	87093.5	Cycloartenol synthase 2 OS=Betula platyphylla OX=78630 GN=CASBPX2 PE=1 SV=1	8816.73	7406.1	792.741	3589.44	1605.38	3035.89	170.406	416.407	14217.6	5782.54	8913.25	6235.41
A8Y9H4;A1EA12;A1XGP2;A4QJB9;A4QJK3;A4QJT7;A4QK22;A4QKA9;A4QKJ6;A4QKT5;A4QL23;A4QLB0;A4QLJ8;A4QLT7;A6MM40;A9L9A0;B2XWK8;O98679;P06409;P06670;P26304;P52766;P56756;Q06RC5;Q09MH4;Q33C30;Q3C1J8;Q49KZ4;Q7YJW8;Q8S8X1;Q06FV6;Q9M3M0;A8SEA7	6	1	36.7995	0.428245	0.305171	1.30111	0.18994	minus H20 e NO	minus NO	25476.1	NAD(P)H-quinone oxidoreductase subunit K_ chloroplastic OS=Lolium perenne OX=4522 GN=ndhK PE=3 SV=2	38647.4	40383.6	38909.3	42284.2	15855.8	33683.5	36947.5	29291.3	40476.2	40182	39220.5	40070
P0C2Y8;P0C2Y9;P0C2Z0;Q6ENH8	5	1	54.7707	0.430273	0.305956	1.33899	0.189138	minus NO	minus H20	21013.2	ATP synthase subunit b_ chloroplastic OS=Oryza sativa OX=4530 GN=atpF PE=3 SV=1	2371.98	2268.85	1502.08	3556.85	1961.2	2644.06	1879.51	2590.38	1625.84	2435.75	2151.36	2472.49
P17840	1	1	6.2247	0.430485	0.305956	1.93086	0.189054	minus H20	minus NO	50522.8	S-locus-specific glycoprotein S13 OS=Brassica oleracea OX=3712 GN=SLSG PE=2 SV=2	21909.6	29185.7	9924.13	13602.8	19171	19044.3	46265	14107.9	39680.6	21373.4	30493.1	25829.7
Q9SM57	2	1	11.9085	0.430588	0.305956	1.3937	0.189014	minus NO	#NAME?	20501	Outer envelope pore protein 21_ chloroplastic OS=Pisum sativum OX=3888 GN=OEP21 PE=1 SV=1	23697.9	13997.1	26050.9	33919.2	27720.2	27203.2	20111	36902.6	22576.2	20849	26095.7	28947.7
Q19V64	26	1	445.261	0.431186	0.306	1.23583	0.188778	minus NO	minus H20	53180	Ribulose bisphosphate carboxylase large chain OS=Chlorokybus atmophyticus OX=3144 GN=rbcL PE=3 SV=2	28790.8	28463.6	31181.7	38124.5	36096.4	24091.8	28460	26580.6	24511.5	31340.6	27564	36550.6
Q8RXV3	1	1	5.852	0.431698	0.306	1.74874	0.188577	minus NO	#NAME?	33361.8	Probable protein phosphatase 2C 59 OS=Arabidopsis thaliana OX=3702 GN=WIN2 PE=1 SV=1	21507	0	22254.2	21038.9	34176.8	21311.3	20470.5	22222.4	18265.4	28162.5	20591.2	23098.8
Q949W8	3	2	20.7849	0.432267	0.306	1.38906	0.188354	minus NO	#NAME?	61751	Xylulose kinase 2 OS=Arabidopsis thaliana OX=3702 GN=XK2 PE=1 SV=1	46958	11098.4	52640.9	47989.9	58876.8	46899.1	47460.9	56174.8	48921.7	46319.1	48992.3	55203.8
Q9FF31	1	1	5.7805	0.432413	0.306	1.32617	0.188297	minus H20	#NAME?	72780.3	LEAF RUST 10 DISEASE-RESISTANCE LOCUS RECEPTOR-LIKE PROTEIN KINASE-like 2,1 OS=Arabidopsis thaliana OX=3702 GN=LRK10L-2,1 PE=3 SV=1	23678.5	31536.8	36017.9	42632.6	39817.1	34373	53619.8	39364.8	28006.2	33886.4	33788	41523.5
Q5C9L7	2	1	9.6512	0.433017	0.306	1.37036	0.188061	minus H20 e NO	minus H20	39726.8	(RS)-norcoclaurine 6-O-methyltransferase OS=Thalictrum flavum subsp, glaucum OX=150095 PE=1 SV=1	13014	19674.7	17645.4	20596.5	11562.4	12113	12098.3	10146.2	16160.1	14548.8	16192.7	21886.6
Q6Z8P4	2	1	12.4904	0.433835	0.306	1.77927	0.187741	minus H20	#NAME?	62685.3	Plant intracellular Ras-group-related LRR protein 4 OS=Oryza sativa subsp, japonica OX=39947 GN=IRL4 PE=2 SV=1	9985.83	0	8722.86	7847.98	8239.37	11794.3	10894.3	6894.05	15499.4	8001.23	10183.3	10732.1
O65354	1	1	5.8355	0.434018	0.306	2.93026	0.18767	minus H20 e NO	minus H20	40022.8	S-adenosylmethionine decarboxylase proenzyme OS=Helianthus annuus OX=4232 GN=SAMDC PE=2 SV=1	375.031	0	251.59	591.175	107.058	485.21	16.8093	72.5986	489.846	320.8	647.481	729.082
O03080;O03070	11	1	105.752	0.435292	0.306	5.55058	0.187174	minus NO	#NAME?	50491.3	ATP synthase subunit beta_ chloroplastic (Fragment) OS=Pteridium esculentum OX=32102 GN=atpB PE=3 SV=1	110.589	129.855	0	45.441	607.805	681.36	64.3611	441.84	72.0111	184.608	17.6805	59.8551
P15719	4	1	29.5261	0.436464	0.306	1.85856	0.186719	minus H20	#NAME?	47429.9	Malate dehydrogenase [NADP]_ chloroplastic OS=Zea mays OX=4577 PE=1 SV=1	7828.64	0	8131.48	7522.8	9575.95	5693.98	9317.98	11767.1	8577.78	7194	7111.61	7431.94
Q0D6F4	2	1	19.0244	0.436569	0.306	1.40458	0.186679	minus NO	#NAME?	40778.6	Probable trehalose-phosphate phosphatase 10 OS=Oryza sativa subsp, japonica OX=39947 GN=TPP10 PE=2 SV=1	7861.11	6450.85	2760.89	8251.83	6495.88	9232.5	5957.22	5417.11	6849.13	6210.05	5821.58	6640.72
Q84VW9	28	2	244.078	0.436882	0.306	2.35645	0.186558	#NAME?	minus NO	110730	Phosphoenolpyruvate carboxylase 3 OS=Arabidopsis thaliana OX=3702 GN=PPC3 PE=1 SV=2	5089.48	6308.68	24603	5139.47	5260.17	4878.07	7131.01	9599.14	4621	4995	5902.27	5311.02
P37399	15	1	191.68	0.436899	0.306	1.3928	0.186551	minus H20 e NO	minus H20	59363.7	ATP synthase subunit beta_ mitochondrial OS=Daucus carota OX=4039 GN=ATPB PE=3 SV=1	25017.6	12237.5	22402	29223.8	16911.5	24540.1	15416	15099.6	25239.3	23460.3	24617.1	29577.9
P54776	5	2	27.235	0.437287	0.306	1.19673	0.186401	minus H20 e NO	minus NO	47733.3	26S proteasome regulatory subunit 6A homolog OS=Solanum lycopersicum OX=4081 GN=TBP1 PE=2 SV=1	6514.69	6223.13	5968.38	5036.46	5562.95	5204.44	5891.83	4200.26	7025.32	5565.19	7102.45	6245.31
Q9C8U6	3	2	21.5077	0.437604	0.306	1.51052	0.186279	minus H20 e NO	#NAME?	37575.3	Immune-associated nucleotide-binding protein 3 OS=Arabidopsis thaliana OX=3702 GN=IAN3 PE=3 SV=1	62047.6	5782.95	65399.9	63623.4	64796.5	70390.9	57344.8	58440.9	66376.7	53759.4	68322.6	79165.5
Q42368	42	8	390.01	0.438584	0.306	1.12053	0.185901	minus H20	#NAME?	96817.7	Pyruvate_ phosphate dikinase 2 OS=Zea mays OX=4577 GN=PPDK2 PE=1 SV=2	60481.9	59815	53494.7	64565.2	67216.2	61011.5	57292.8	75894.5	61551.8	60925.1	62466.9	69720.3
Q1KVX7;Q19VB0	5	1	29.5857	0.439544	0.306	1.77773	0.185532	minus H20 e NO	#NAME?	82007.6	30S ribosomal protein S3_ chloroplastic OS=Tetradesmus obliquus OX=3088 GN=rps3 PE=3 SV=1	1062.41	915.997	0	1230.43	858.741	999.011	653.22	913.75	839.679	1417.74	1095.23	1004.1
A2XJ35;Q10HD0;P84990	7	1	125.486	0.439624	0.306	5.11972	0.185502	#NAME?	minus NO	28552.5	Chlorophyll a-b binding protein_ chloroplastic OS=Oryza sativa subsp, indica OX=39946 GN=OsI_012078 PE=2 SV=1	15822.7	12596.9	170921	8844.75	13822.5	16268.7	12386.9	14586	16405.8	13573.3	13812.4	16887.1
Q8RXY6	2	1	11.912	0.439902	0.306	1.94085	0.185395	minus H20 e NO	#NAME?	30556.5	SAGA-associated factor 29 homolog A OS=Arabidopsis thaliana OX=3702 GN=SGF29A PE=1 SV=1	2626.44	0	2316.39	2453.09	1186.37	2269.81	4762.52	2116.65	1656.8	3631.23	2473.7	3488.35
Q6K7H2	1	1	5.378	0.440372	0.306	2.76792	0.185215	minus NO	minus H20	23670.1	UMP-CMP kinase 4 OS=Oryza sativa subsp, japonica OX=39947 GN=Os02g0778400 PE=2 SV=1	671.273	420.422	0	541.97	337.664	1365.45	146.504	449.795	214.809	538.99	684.83	846.899
O04226	7	2	44.3178	0.44086	0.306	1.66835	0.185028	minus H20	minus NO	78201.6	Delta-1-pyrroline-5-carboxylate synthase 1 OS=Oryza sativa subsp, japonica OX=39947 GN=P5CS1 PE=2 SV=2	2498.72	3894.81	964.535	2081.96	1981.12	1596.95	3811.84	2566.36	3064.73	2235.32	2548.81	2777.52
F4IF36	1	1	5.5573	0.441099	0.306	Infinity	0.184937	#NAME?	minus NO	145214	Protein FORGETTER 1 OS=Arabidopsis thaliana OX=3702 GN=FGT1 PE=1 SV=1	0	0	3013.8	0	0	0	0	0	0	0	0	0
P48618	1	1	5.6316	0.441099	0.306	Infinity	0.184937	minus NO	#NAME?	46845.6	Omega-3 fatty acid desaturase_ chloroplastic (Fragment) OS=Brassica napus OX=3708 GN=FAD7 PE=2 SV=1	0	0	0	0	1506.22	0	0	0	0	0	0	0
O81464	1	1	6.6605	0.441099	0.306	Infinity	0.184937	#NAME?	minus NO	17074.9	Heavy metal-associated isoprenylated plant protein 24 OS=Arabidopsis thaliana OX=3702 GN=HIPP24 PE=1 SV=1	0	0	10813.7	0	0	0	0	0	0	0	0	0
P31265;P43349;Q2PS27;Q5J907;Q6DUX3;Q9ZSW9;Q9M9V9	3	1	20.7665	0.442602	0.306	2.63331	0.184364	minus H20	#NAME?	18967.4	Translationally-controlled tumor protein 1 OS=Arabidopsis thaliana OX=3702 GN=TCTP1 PE=1 SV=2	1937.43	2183.84	152.086	829.521	1823.15	2594.75	1642.19	7200.11	2410.75	2144.62	1589.06	1545.96
P93629	3	1	25.5685	0.443789	0.306	1.45201	0.183913	minus NO	#NAME?	41570.4	Alcohol dehydrogenase class-3 OS=Zea mays OX=4577 GN=FDH PE=2 SV=1	62503.8	12316.7	67117.3	69219	68607.7	68268.1	57215.3	69412.9	63295.1	56513.6	64904.2	64530.1
Q9SB48	1	1	5.6501	0.444568	0.306	1.51639	0.183618	minus NO	#NAME?	77279.2	NADPH--cytochrome P450 reductase 1 OS=Arabidopsis thaliana OX=3702 GN=ATR1 PE=1 SV=1	45697.2	3799.26	42708.1	47558.6	46145.5	46113.6	39826.3	44391.6	46123.1	35336.3	45116.5	48676.8
Q2RBR1	5	1	34.0384	0.444741	0.306	1.57902	0.183553	minus H20 e NO	#NAME?	103893	Phototropin-1B OS=Oryza sativa subsp, japonica OX=39947 GN=PHOT1B PE=1 SV=2	16381.3	971.41	16192.9	19402.6	18444	11441.5	18664.4	14905.2	14003.4	17355.3	18387.8	17226.2
Q43135	2	1	17.1112	0.444829	0.306	1.38063	0.18352	minus NO	minus H20	62400.7	Tyrosine N-monooxygenase OS=Sorghum bicolor OX=4558 GN=CYP79A1 PE=1 SV=3	4743.39	3561.77	2007.36	4271.55	3640.12	4024.33	2983.59	2421.58	3240.15	3136.36	3386.81	3273.9
A4QJC8;Q06FL3	7	1	68.1632	0.445088	0.306	1.31124	0.183422	#NAME?	minus H20 e NO	35760.2	Cytochrome f OS=Aethionema cordifolium OX=434059 GN=petA PE=3 SV=1	55531.2	44120.6	67582.5	35855.1	62690.3	46230.5	41501	32511	53994.3	41872.6	40337.8	45329.2
Q40460	9	2	89.0922	0.445365	0.306	1.23802	0.183317	minus NO	minus H20 e NO	48981.9	Ribulose bisphosphate carboxylase/oxygenase activase 1_ chloroplastic OS=Nicotiana tabacum OX=4097 PE=1 SV=1	24517.8	26161	39845.7	28602.1	34545.5	30276	30540.3	31457.9	25066.6	23239.7	26878.8	25343.7
P06541	18	3	168.472	0.445558	0.306	1.21734	0.183244	minus NO	minus H20	52154.1	ATP synthase subunit beta_ chloroplastic OS=Chlamydomonas reinhardtii OX=3055 GN=atpB PE=1 SV=3	51224.5	38517.4	40177.4	61414.9	44625.4	45376.9	39781.2	35703.9	48898.7	42396.2	46684.8	50717.1
O48550	2	1	19.5638	0.445993	0.306	4.28499	0.183081	#NAME?	minus NO	20659.5	Ribulose bisphosphate carboxylase small chain_ chloroplastic OS=Zantedeschia aethiopica OX=69721 GN=RBCS PE=2 SV=1	781.303	963.398	8296.2	772.674	815.309	755.288	1551.61	483.581	663.109	898.702	904.704	749.154
Q43043	1	1	5.0688	0.446677	0.306	1.09035	0.182823	minus H20	minus H20 e NO	41752.4	Pectinesterase OS=Petunia integrifolia OX=4103 GN=PPE1 PE=2 SV=1	13975	12481	14331.2	13394.4	13739.2	11927.7	12924.6	15025.9	14088	12265.6	13440.2	12849.2
Q25AG3	2	2	11.4892	0.446761	0.306	1.42939	0.182792	minus NO	minus H20	91695.9	G-type lectin S-receptor-like serine/threonine-protein kinase LECRK3 OS=Oryza sativa subsp, indica OX=39946 GN=LECRK3 PE=3 SV=2	30129.4	33847.6	16386.5	45810.3	26755.7	34856	24522.8	33986.8	16642.6	29777.5	31071.2	30370.9
Q9SRZ6;P50217	4	1	23.865	0.447276	0.306	1.32244	0.182598	minus H20	minus NO	46088.5	Cytosolic isocitrate dehydrogenase [NADP] OS=Arabidopsis thaliana OX=3702 GN=CICDH PE=1 SV=1	11457	10272.8	14744.8	8704.1	10750.8	12350.3	12031.8	19315.4	10713.2	10512.5	10454.6	11423.4
Q0J6P7	9	2	61.1122	0.448114	0.306	1.33631	0.182284	minus NO	minus H20	67396.7	Probable adenylate kinase 5_ chloroplastic OS=Oryza sativa subsp, japonica OX=39947 GN=Os08g0288200 PE=2 SV=2	40535.2	41549.3	20703.3	45384	34621.8	37211.6	30971	27570.9	29175.1	32035.8	31224	30507.7
Q85X29	4	1	37.5362	0.448475	0.306	2.59952	0.182149	minus H20	#NAME?	35396	Cytochrome f OS=Pinus koraiensis OX=88728 GN=petA PE=3 SV=1	236.746	227.117	22.0555	64.6473	0	710.029	238.742	743.925	280.487	288.991	200.672	300.709
P56316	5	2	40.2853	0.449437	0.306	2.26621	0.181789	minus H20 e NO	#NAME?	34384	Cytochrome f OS=Chlorella vulgaris OX=3077 GN=petA PE=3 SV=2	1772.57	808.595	1113.98	4307.87	2551.66	735.464	1010.75	1885.26	2708.51	1748.43	2569.95	4055.57
B5X4Z4;Q84JF4	1	1	6.7763	0.450065	0.306	48.5152	0.181555	#NAME?	minus NO	68250.4	Probable amino-acid acetyltransferase NAGS2_ chloroplastic OS=Arabidopsis thaliana OX=3702 GN=NAGS2 PE=1 SV=1	1759.93	2807	275151	1589.49	2217.86	1958.23	4069.23	21600.1	2825	2444.3	2444	1510.95
P12330;P12331;P27497;P12328	9	2	160.173	0.450072	0.306	8.46832	0.181553	minus H20	#NAME?	28071.1	Chlorophyll a-b binding protein 1_ chloroplastic OS=Oryza sativa subsp, japonica OX=39947 GN=CAB1R PE=2 SV=2	214.715	126.124	359.272	308.994	210.084	457.633	2187.03	3664.06	77.6784	410.873	41.531	277.985
Q9S7F4	3	1	16.0959	0.450087	0.306	2.59439	0.181547	#NAME?	minus NO	93516.3	Putative pentatricopeptide repeat-containing protein At2g01510 OS=Arabidopsis thaliana OX=3702 GN=PCMP-H36 PE=3 SV=1	343.143	202.412	411.282	267.002	1.58846	100.22	14.3042	14.6762	645.685	309.352	63.5725	375.925
Q5YK00	1	1	5.3874	0.450184	0.306	1.50064	0.181511	#NAME?	minus H20 e NO	60688.2	Maturase K OS=Cytisus scoparius OX=3835 GN=matK PE=3 SV=1	1015.48	570.744	1307.03	637.305	905.57	949.198	732.295	858.79	553.175	696.878	721.867	509.273
Q2QPW2	2	1	17.0748	0.451797	0.306	2.4617	0.180912	minus H20	minus H20 e NO	65410.4	Zinc finger CCCH domain-containing protein 67 OS=Oryza sativa subsp, japonica OX=39947 GN=Os12g0515500 PE=2 SV=1	1409.18	6777.74	7701.11	5290.58	5708.86	2000.11	5141.35	9339.88	3478.1	1180.39	2868.32	3246.79
B3DNN5	2	2	12.2284	0.45203	0.306	1.74585	0.180825	minus H20	#NAME?	62902.2	Anaphase-promoting complex subunit 6 OS=Arabidopsis thaliana OX=3702 GN=APC6 PE=2 SV=1	19278.5	261.981	17020.4	15679.2	19244.1	20174.1	11926.2	30751.3	21152.2	14514.7	17310.7	18299.6
P26564	7	1	58.8044	0.45222	0.306	2.27451	0.180755	minus H20 e NO	#NAME?	17887	Eukaryotic translation initiation factor 5A-1 OS=Medicago sativa OX=3879 PE=2 SV=1	609.291	2478.92	542.127	1799.52	393.317	1566.95	357.825	912.355	4239.98	3314.8	2422.29	2520.17
Q0JKD0	5	2	31.3235	0.452929	0.306	1.80367	0.180493	minus H20 e NO	minus NO	238948	Glutamate synthase 1 [NADH]_ chloroplastic OS=Oryza sativa subsp, japonica OX=39947 GN=Os01g0681900 PE=2 SV=1	3094.17	3442.65	453.609	2851.23	1681.42	1655.27	3161.36	1867.74	5233.76	3741.5	4241.5	3178.01
Q39748	5	2	49.7699	0.452992	0.306	118.756	0.18047	#NAME?	minus H20 e NO	19770.8	Ribulose bisphosphate carboxylase small chain 6_ chloroplastic OS=Flaveria pringlei OX=4226 GN=RBCS6 PE=2 SV=1	34.8934	49.0998	6601.57	30.1142	130.663	13.7239	103.925	235.746	5.07545	28.1484	10.3241	17.8243
Q38681	8	1	69.1414	0.453838	0.306	1.73458	0.180157	minus H20 e NO	#NAME?	54832.4	V-type proton ATPase subunit B 1 OS=Acetabularia acetabulum OX=35845 PE=2 SV=1	3291.6	0	2831.87	2629.37	3607.44	2523.44	2348.94	1965.02	2636.39	3326.01	3697.32	3598.32
P55964	4	1	29.1867	0.454183	0.306	1.65043	0.18003	minus H20	#NAME?	46177.8	Pyruvate kinase isozyme G_ chloroplastic (Fragment) OS=Ricinus communis OX=3988 PE=2 SV=1	2914.8	0	3491.22	2540.86	2657.82	4770.73	3768.89	3452.21	3351.61	1420.76	3385.62	3647.86
Q2QQ99	1	1	6.4816	0.454422	0.306	1.62014	0.179942	minus NO	#NAME?	10277.4	Protein SPIRAL1-like 3 OS=Oryza sativa subsp, japonica OX=39947 GN=Os12g0502000 PE=3 SV=1	10583	0	7367.53	9719.68	8731.73	10631	9136.2	5440.56	7727.54	7754.64	8184.01	8844.49
P11143;P81672	33	3	425.841	0.454745	0.306	1.40074	0.179823	minus NO	#NAME?	70804.2	Heat shock 70 kDa protein OS=Zea mays OX=4577 GN=HSP70 PE=3 SV=2	2891.31	2319.19	876.149	2353.75	3786.71	2385.34	2148.67	3693.45	2513.66	2533.66	2802.64	3101.39
Q9LZC3	3	1	21.6152	0.455041	0.306	1.26314	0.179715	minus NO	#NAME?	64343.5	Malate synthase OS=Arabidopsis thaliana OX=3702 GN=MLS PE=1 SV=1	17811.2	16360.5	10773.4	19865.6	18028.8	18877.4	13805.1	22145.9	15553.5	15765.1	16264.2	17140.6
B5LMM1;P06006	12	1	147.23	0.455181	0.306	56.9036	0.179663	#NAME?	minus H20 e NO	39762.6	Photosystem II D2 protein OS=Cicer arietinum OX=3827 GN=psbD PE=3 SV=1	929.413	1189.78	106189	332.382	3901.76	2818.47	2193.6	6887.36	1412.71	715.295	703.413	484.657
O23755	29	13	220.278	0.455467	0.306	1.37205	0.179558	#NAME?	minus H20	94768.7	Elongation factor 2 OS=Beta vulgaris OX=161934 PE=2 SV=1	85767.8	87055.4	146583	102163	82898.6	65235.8	97050.1	77077.6	58666.6	81753.2	88060.7	86773.6
P0C1M0;P05435;Q2LGZ2	19	13	180.297	0.456363	0.306	1.23264	0.17923	minus H20	#NAME?	40132	ATP synthase subunit gamma_ chloroplastic OS=Zea mays OX=4577 PE=1 SV=1	71860.4	39293.6	77850.5	68225.2	79557.7	79038.2	72942.9	77843.7	82188.2	65807.3	74929.9	87508.8
Q9FZK4	1	1	6.4153	0.4565	0.306	1.87216	0.17918	minus H20 e NO	minus NO	13641.4	Nuclear transport factor 2A OS=Arabidopsis thaliana OX=3702 GN=NTF2A PE=1 SV=1	141.103	4300.56	15.4342	379.403	292.264	1862.79	531.444	1284.77	2643.73	1050.86	2225.73	1468.31
Q6UNT2	6	2	50.8109	0.457385	0.306	3.51743	0.178856	#NAME?	minus NO	34385.9	60S ribosomal protein L5 OS=Cucumis sativus OX=3659 GN=RPL5 PE=2 SV=1	1433.42	1516.69	11806.7	1392.16	1003.06	1800.11	2497.85	918.639	1014.71	1224.46	1468.11	1610.74
P52423	2	2	21.2288	0.45783	0.306	34.5916	0.178694	minus H20	minus H20 e NO	34924.9	Phosphoribosylglycinamide formyltransferase_ chloroplastic OS=Vigna unguiculata OX=3917 GN=PUR3 PE=2 SV=2	262.388	627.972	1798.5	659.767	1642.69	1159.34	989.611	55454	533.474	446.948	686.203	513.988
Q9FH66	1	1	5.6696	0.458525	0.306	1.13831	0.178441	minus H20 e NO	minus NO	55969.9	Cytochrome P450 71A16 OS=Arabidopsis thaliana OX=3702 GN=CYP71A16 PE=1 SV=1	32389.3	33991.1	28546.4	34701.8	29562.8	27085.2	32167.1	26924.7	34352.6	33269.8	37013.1	33701.6
Q9FWR2	2	2	10.397	0.458808	0.306	1.63068	0.178338	minus H20 e NO	minus H20	85862.4	Pyrophosphate-energized membrane proton pump 3 OS=Arabidopsis thaliana OX=3702 GN=AVPL2 PE=3 SV=1	4656.12	6368.93	1978.34	5745.58	3640.31	5548.12	3524.96	1211.52	5239.16	4478.12	5562.78	6226.2
Q8LFD3	2	1	18.546	0.459143	0.306	1.59278	0.178217	minus NO	#NAME?	29891.1	Homeobox-leucine zipper protein ATHB-23 OS=Arabidopsis thaliana OX=3702 GN=ATHB-23 PE=2 SV=1	18814.9	840.258	22505.4	21073.8	27323.3	18755.4	17992.8	21743.9	20319	18066.6	16658.7	20222.8
Q9FQ11	1	1	4.9016	0.459307	0.306	1.18685	0.178157	#NAME?	minus H20 e NO	47612.8	Sucrose-phosphatase 1 OS=Zea mays OX=4577 GN=SPP1 PE=1 SV=1	80286.1	68321.6	89292.2	61885.7	79194.7	73161.2	64373.9	87029.6	73152.8	62594.9	65233.8	72618.1
F5BHA2	2	1	9.818	0.459523	0.306	1.49364	0.178079	#NAME?	minus NO	57981.7	Tabersonine/lochnericine 19-hydroxylase OS=Catharanthus roseus OX=4058 GN=T19H PE=1 SV=1	53093.5	106586	135452	78619.7	69306.8	49665.4	118203	82278.6	80015.7	63699.2	86287.7	76944.9
P10871	8	1	89.0456	0.459526	0.306	1.83714	0.178077	minus H20 e NO	minus H20	51843.8	Ribulose bisphosphate carboxylase/oxygenase activase_ chloroplastic OS=Spinacia oleracea OX=3562 PE=1 SV=2	1512	1920.26	748.477	1998.34	802.721	1899.99	1125.16	144.427	1660.96	1181.05	1923.09	2279.67
P28551	10	1	74.3978	0.459823	0.306	1.38694	0.17797	minus NO	#NAME?	46378.5	Tubulin beta chain (Fragment) OS=Glycine max OX=3847 GN=TUBB PE=2 SV=2	1265.54	2009.52	1075.34	2865.98	1892.4	1275.37	1479.51	1363.28	1614.07	1620.68	1935.62	1898.1
P32061	5	1	28.2101	0.460234	0.306	1.45585	0.177821	minus H20	#NAME?	45754.3	Acyl-[acyl-carrier-protein] desaturase_ chloroplastic OS=Cucumis sativus OX=3659 PE=2 SV=1	15942.9	0	20408.2	16486.9	17980.1	16369.3	17638.9	20640.8	14642.2	15666.9	14830.8	15839.5
Q9M9K1	7	1	51.8571	0.460456	0.306	1.76144	0.177741	minus H20	#NAME?	60935	Probable 2_3-bisphosphoglycerate-independent phosphoglycerate mutase 2 OS=Arabidopsis thaliana OX=3702 GN=At3g08590 PE=1 SV=1	20272.5	20432.9	18073.9	18177.8	33299.8	25996.3	21506.3	56188.8	25840.8	35772.3	19504.9	19139.8
A1EA34;A8Y9B2;P09447;P24065;P10900	23	2	313.729	0.460472	0.306	1.4972	0.177735	#NAME?	minus NO	56204.2	Photosystem II CP47 reaction center protein OS=Agrostis stolonifera OX=63632 GN=psbB PE=3 SV=1	331102	212895	508595	177762	220900	304377	243510	302302	314384	225843	280518	281598
F8WKW1	2	1	10.8524	0.460503	0.306	2.49821	0.177723	minus H20 e NO	minus NO	54276.9	7-deoxyloganetin glucosyltransferase OS=Gardenia jasminoides OX=114476 GN=UGT85A24 PE=1 SV=1	4618.88	5720.41	2626.69	3264.04	207.982	2564.01	6979.7	347.369	4919.55	5810.78	4601.35	4667.14
G9M9M0;G9M9M1;G9M9M2	1	1	5.8593	0.46063	0.306	1.61702	0.177677	minus H20	#NAME?	40160.6	Feruloyl CoA ortho-hydroxylase F6H1-1 OS=Ipomoea batatas OX=4120 GN=F6H1-1 PE=2 SV=1	29429.1	0	25547.4	24612.7	14252.8	26545.5	31596.1	29589.7	27712.4	23737.2	24276.1	26881.8
Q39573	1	1	5.3732	0.460847	0.306	1.32989	0.177599	minus NO	minus H20	23484.5	GTP-binding protein YPTC5 OS=Chlamydomonas reinhardtii OX=3055 GN=YPTC5 PE=3 SV=1	9650.31	6150.75	4742.38	8648.48	7133.03	7975.13	5254.68	4852.55	7756.41	6210.25	7592.9	8648.41
Q680D9	2	2	10.4906	0.46087	0.306	1.57353	0.177591	minus NO	#NAME?	32576.8	B3 domain-containing protein At5g25475 OS=Arabidopsis thaliana OX=3702 GN=At5g25475 PE=2 SV=1	16315.4	112.948	18813.8	18378.5	18212.5	18863.6	15322.7	14001	13875.3	17178.8	16193.3	18252
A2Y7R5;Q7GD79	4	1	27.8917	0.46093	0.306	2.46672	0.177569	minus H20	#NAME?	25380.8	GTP-binding nuclear protein Ran-2 OS=Oryza sativa subsp, indica OX=39946 GN=RAN2 PE=2 SV=1	358.156	0.13058	0	106.374	44.8062	249.797	0.470958	16.6016	866.719	27.9931	190.009	259.063
P93805	27	6	238.77	0.461293	0.306	1.50642	0.177438	minus NO	#NAME?	63269.5	Phosphoglucomutase_ cytoplasmic 2 OS=Zea mays OX=4577 PE=2 SV=2	148849	42839.7	146295	138348	149260	221539	121962	156700	131866	125778	143753	111039
I1K0K6	15	2	132.976	0.46243	0.306178	3.83696	0.177028	minus NO	minus H20	86425.4	Elongation factor G-2_ chloroplastic OS=Glycine max OX=3847 GN=fusA2 PE=3 SV=1	1066.35	1289.36	3503.43	912.748	7571.7	814.48	1093.16	557.565	772.794	1308.66	861.286	740.383
B9T536	2	1	11.8954	0.463417	0.306178	1.50941	0.176673	minus NO	#NAME?	64972.4	Terpene synthase 10 OS=Ricinus communis OX=3988 GN=TPS10 PE=2 SV=1	5230.92	3574.68	1598.03	7333.83	4074.14	4295.38	2901.87	4617.72	4125.38	3985.77	4093.33	5517.98
Q9M9P3;P19595	11	1	84.518	0.463529	0.306178	2.1046	0.176633	minus NO	minus H20 e NO	51909.6	UTP--glucose-1-phosphate uridylyltransferase 2 OS=Arabidopsis thaliana OX=3702 GN=UGP2 PE=1 SV=1	300.844	8.26171	517.994	416.654	710.352	501.881	207.778	476.52	210.212	260.832	242.574	270.559
P37833;P46645	20	5	184.161	0.464002	0.306178	1.33017	0.176463	minus H20	#NAME?	44678.3	Aspartate aminotransferase_ cytoplasmic OS=Oryza sativa subsp, japonica OX=39947 GN=Os01g0760600 PE=2 SV=1	48926.8	41056	38449.6	46859.2	61638.2	46213.3	38659.6	70288.2	61889	41120.6	44750.4	54509.6
P29409;P85949	19	6	192.155	0.464326	0.306178	1.23197	0.176347	#NAME?	minus H20	45686.7	Phosphoglycerate kinase_ chloroplastic (Fragment) OS=Spinacia oleracea OX=3562 PE=2 SV=2	5248.34	4669.44	7654.54	4921	5939.74	5570.64	4291.82	5091.8	4880	5147.46	5508.28	6497.12
P16127	3	1	18.8653	0.464622	0.306178	1.4365	0.176241	minus NO	#NAME?	46555.1	Magnesium-chelatase subunit ChlI-1_ chloroplastic OS=Arabidopsis thaliana OX=3702 GN=CHLI1 PE=1 SV=1	27014.4	0	24283.9	29538.2	19527.1	24624.9	16159.4	26606.3	21914.7	21642	25207.2	25516.5
P35684	14	4	122.728	0.464929	0.306178	1.27928	0.176131	minus NO	#NAME?	44863.3	60S ribosomal protein L3 OS=Oryza sativa subsp, japonica OX=39947 GN=RPL3 PE=2 SV=2	16250	14809	20422.8	22718.6	25218.8	17922.1	14709.2	24766.5	18572.9	17320.3	17632.4	20342
Q69T58	3	2	18.9801	0.465462	0.306178	3.45853	0.175941	#NAME?	minus H20 e NO	77603.7	Homeobox-leucine zipper protein ROC8 OS=Oryza sativa subsp, japonica OX=39947 GN=ROC8 PE=2 SV=2	17598.9	21399.6	141990	20755.2	20784.9	17094.1	19679.3	37444.5	19557.8	16397.2	18177.9	17755.9
Q6JD70	2	1	10.7439	0.465738	0.306178	1.42877	0.175843	minus H20 e NO	#NAME?	64291.1	Sesquithujene synthase A OS=Zea mays OX=4577 GN=TPS5A PE=1 SV=1	18823.6	7.61906	21696.4	18100.1	19196.2	15252.2	18736.1	20753.4	18253.9	19925.3	19405.9	18573.6
P02276	2	1	35.3536	0.466093	0.306178	1.25059	0.175716	minus H20 e NO	#NAME?	16013	Histone H2A,2,1 OS=Triticum aestivum OX=4565 PE=1 SV=1	236111	234294	122035	227019	194992	256280	258572	222652	234083	270534	246005	224360
P29521	13	1	149.74	0.466119	0.306178	1.8548	0.175707	minus H20 e NO	minus H20	49644.4	Elongation factor 1-alpha OS=Daucus carota OX=4039 PE=1 SV=1	1590.79	1176.66	9.14961	1790.69	1360.62	1358.99	1304.14	331.666	807.402	1648.01	1374.23	1509.43
Q43130	7	1	49.1534	0.467376	0.30618	1.25471	0.17526	#NAME?	minus H20 e NO	48691.2	Enolase OS=Mesembryanthemum crystallinum OX=3544 GN=PGH1 PE=2 SV=1	118502	114236	165459	101323	152065	124556	89394.9	115046	129848	93747.6	106340	117274
O22285	2	2	11.4487	0.467473	0.30618	3.63872	0.175225	#NAME?	minus H20 e NO	79224.4	Probable methyltransferase PMT11 OS=Arabidopsis thaliana OX=3702 GN=At2g39750 PE=2 SV=1	8744.68	7939.19	63260.7	7230.68	13705.5	9410.17	7767.05	10469.6	9105.14	7378.25	7250.54	7341.75
Q949H0;Q8LJU5;Q9ZNS1	6	1	45.3052	0.469749	0.30618	1.56826	0.17442	minus H20 e NO	#NAME?	22134.6	40S ribosomal protein S7 OS=Hordeum vulgare OX=4513 GN=RPS7 PE=2 SV=1	18425.1	25305.4	4510.51	19864	21829.1	14224.2	19873.7	16695.6	24470.6	19818	24780.5	31056
Q9LQQ4	6	2	66.976	0.470367	0.30618	1.57673	0.174202	minus H20	#NAME?	16402.2	Histone H2B,1 OS=Arabidopsis thaliana OX=3702 GN=At1g07790 PE=1 SV=3	22702.8	0	26830.3	16593.7	18747.5	22527.8	22001	30435.7	25663.8	18963.4	20522.5	20678.5
Q8VWF5	2	2	14.1747	0.47079	0.30618	1.29393	0.174053	minus H20	minus H20 e NO	88440.8	Protein MEI2-like 5 OS=Arabidopsis thaliana OX=3702 GN=ML5 PE=1 SV=1	11755	10028.3	13717.4	8275.64	14495.9	13392.7	14101.2	11488.8	13894.7	11666	9084.11	9765.27
P14219;P00333	2	1	11.9873	0.471042	0.30618	5.7419	0.173964	#NAME?	minus NO	41657.7	Alcohol dehydrogenase 1 OS=Cenchrus americanus OX=4543 GN=ADH1 PE=2 SV=1	1051.66	1882.29	16048.8	1287.25	1240.45	778.302	1210.17	2826.89	134.692	1003.24	1829.4	1708.35
A2ZAC2;Q336R3	5	1	28.8366	0.471754	0.30618	1.66382	0.173714	minus NO	#NAME?	97353.3	E3 ubiquitin-protein ligase BRE1-like 2 OS=Oryza sativa subsp, indica OX=39946 GN=BRE1B PE=3 SV=2	1660.24	1709.44	0	2285.32	1259.36	2061.85	3257.73	836.673	1099.84	1513.21	1911.16	1119.71
Q9C5M3	1	1	6.0826	0.473179	0.30618	24.5979	0.173215	#NAME?	minus H20 e NO	88435.7	Lupeol synthase 1 OS=Arabidopsis thaliana OX=3702 GN=LUP1 PE=1 SV=1	780.875	374.091	34990.5	245.858	904.754	470.413	2098.09	2632.7	403.34	559.162	418.966	491.325
Q8L9X2	1	1	6.6805	0.473342	0.30618	8.5061	0.173158	#NAME?	minus H20 e NO	23647.2	Chaperonin-like RbcX protein 2_ chloroplastic OS=Arabidopsis thaliana OX=3702 GN=RBCX2 PE=1 SV=1	14617.1	18047.2	296505	11432.6	34195.1	20329.4	22406.3	29000.8	16490.2	11857.4	14466.7	12374
Q9LW56	6	2	34.8655	0.473826	0.30618	4.5533	0.172989	#NAME?	minus NO	82358.6	Long-chain-alcohol oxidase FAO3 OS=Arabidopsis thaliana OX=3702 GN=FAO3 PE=1 SV=1	624.67	647.814	5463.63	507.175	447.539	524.678	454.847	2052.4	559.939	635.723	656.034	644.907
Q00434	6	2	62.1984	0.473974	0.30618	1.70455	0.172937	#NAME?	minus H20 e NO	27440.8	Oxygen-evolving enhancer protein 2_ chloroplastic OS=Triticum aestivum OX=4565 GN=PSBP PE=2 SV=1	64050.4	65077.5	184441	76434.4	68958.3	57476.7	60117.3	78563	60243.4	57436.6	61320.7	65202.5
Q9XI81	1	1	5.8347	0.473989	0.30618	1.39347	0.172932	minus H20	#NAME?	61222.4	Probable fucosyltransferase 7 OS=Arabidopsis thaliana OX=3702 GN=FUT7 PE=2 SV=1	56779.5	0	71898.7	51631.4	48418.6	57597.6	59829.3	56927.8	62552.1	43427.5	53260.7	58401.3
P93292	9	1	110.294	0.474017	0.30618	1.59664	0.172922	minus NO	#NAME?	12892.6	Putative uncharacterized mitochondrial protein AtMg00280 OS=Arabidopsis thaliana OX=3702 GN=AtMg00280 PE=5 SV=1	3189.06	4235.2	1927.87	4473.98	6295.97	4161.99	1320.39	3219.55	6262.71	3647.9	4303.59	4920.38
Q84J55;P84972;P85942	17	4	149.853	0.474203	0.30618	1.32709	0.172857	minus H20 e NO	minus H20	29114.8	14-3-3-like protein GF14-A OS=Oryza sativa subsp, japonica OX=39947 GN=GF14A PE=2 SV=1	7842.85	4319.44	5321.77	8001.41	5216.5	7024.14	2990.01	6041.78	6397.76	6750.49	7092.23	6633.75
Q9C667	4	1	33.7218	0.474382	0.30618	11.0084	0.172795	minus NO	minus H20	67138.6	Chaperonin 60 subunit beta 4_ chloroplastic OS=Arabidopsis thaliana OX=3702 GN=CPN60B4 PE=1 SV=1	484.634	584.798	94.0066	2402.49	60.0176	94.9496	9.8433	110.727	111.749	388.481	564.909	48.0706
O65012	4	3	21.4473	0.474501	0.30618	1.41377	0.172753	minus NO	minus H20	62596.9	Cytochrome P450 78A4 OS=Pinus radiata OX=3347 GN=CYP78A4 PE=2 SV=1	6300.52	6507.63	3994.64	7339.28	6092.2	4737.78	3988.62	4290.55	4572.48	5195.37	3878.88	8182.19
Q94A41	5	2	29.7651	0.474511	0.30618	1.77314	0.17275	#NAME?	minus H20 e NO	100355	Alpha-amylase 3_ chloroplastic OS=Arabidopsis thaliana OX=3702 GN=AMY3 PE=1 SV=1	76272	74505.8	230306	54508	73528.8	95982.4	78193.6	86305	82911.5	65166.4	76140	73613.4
Q2RAP0	4	3	25.1867	0.474872	0.30618	1.41416	0.172624	minus NO	#NAME?	66042.3	L-galactono-1_4-lactone dehydrogenase 1_ mitochondrial OS=Oryza sativa subsp, japonica OX=39947 GN=GLDH1 PE=2 SV=1	25901.5	2373.62	28756.7	27403.3	24708.5	28540.2	25699.7	24813.2	26550	26973.4	28163.7	25140.5
P48349	6	1	47.3811	0.475097	0.30618	1.4578	0.172546	minus H20 e NO	#NAME?	28089.8	14-3-3-like protein GF14 lambda OS=Arabidopsis thaliana OX=3702 GN=GRF6 PE=1 SV=1	25809.5	28179.7	7550.44	27068.8	25608.9	26224	30916.8	19551.5	31493.2	22866.5	30872.9	35973.3
O48707	2	1	11.3652	0.475179	0.30618	5.31911	0.172517	#NAME?	minus H20 e NO	23669.8	1_2-dihydroxy-3-keto-5-methylthiopentene dioxygenase 1 OS=Arabidopsis thaliana OX=3702 GN=ARD1 PE=2 SV=1	589.96	1300.75	11995.1	699.785	1252.65	849.826	1365.65	8574.4	1153.65	901.056	1003.59	705.902
Q9SA22	1	1	4.8683	0.475538	0.30618	1.25872	0.172392	minus NO	#NAME?	55265.8	Probable protein phosphatase 2C 6 OS=Arabidopsis thaliana OX=3702 GN=At1g16220 PE=2 SV=1	39071.2	20457	29509.4	39892.1	35795.5	36386.2	25668.9	37604.8	35235.7	30433.8	37099.3	36518.2
Q9AR73	2	2	11.5331	0.475818	0.30618	1.51148	0.172295	minus H20 e NO	#NAME?	52364.3	Hydroquinone glucosyltransferase OS=Rauvolfia serpentina OX=4060 GN=AS PE=1 SV=1	19692.1	18711.6	5146.21	21456.9	19479.3	18829.9	19993.7	9451.76	23840.6	20329.2	22588.9	22906.7
Q8H063	1	1	5.4099	0.476699	0.30618	1.49144	0.17199	minus H20 e NO	minus H20	43137.8	Probable protein phosphatase 2C 29 OS=Oryza sativa subsp, japonica OX=39947 GN=Os03g0207400 PE=2 SV=1	16050	18194.9	10034.8	19119.7	8075.82	16455.1	16383.7	7593.9	16071.5	22907.3	18286.1	18537.3
Q8RWY4	2	1	18.0446	0.476957	0.30618	1.58617	0.1719	minus H20 e NO	minus H20	95403.3	Protein NLP6 OS=Arabidopsis thaliana OX=3702 GN=NLP6 PE=2 SV=2	15868.2	19168.2	6319.02	19901.7	11781.3	13677.5	14322.6	5722.92	16711	18967.7	21530	17804.3
Q9MAT5	2	1	11.2956	0.4771	0.30618	2.20794	0.171851	minus H20	minus NO	43414.9	Protein arginine N-methyltransferase PRMT10 OS=Arabidopsis thaliana OX=3702 GN=PRMT10 PE=1 SV=1	846.598	840.324	16.1893	464.787	76.9226	1018.88	749.04	1568.32	1128.33	651.172	785.263	960.368
Q2QXJ0	1	1	5.8217	0.47718	0.30618	1.98308	0.171823	#NAME?	minus H20 e NO	24949.4	Putative germin-like protein 12-4 OS=Oryza sativa subsp, japonica OX=39947 GN=Os12g0155000 PE=3 SV=2	2569.74	6420.49	9215.76	2933.63	4344.28	2548.87	2531.22	9606.16	3923.05	3078.54	3402.41	2699.69
Q6Z8C8	3	2	21.4324	0.477308	0.30618	1.15213	0.171779	minus NO	#NAME?	52176.3	Cyclin-dependent kinase F-4 OS=Oryza sativa subsp, japonica OX=39947 GN=CDKF-4 PE=2 SV=1	47745.5	41073.4	49040.3	53115.3	60100.6	45615.8	41308.8	49141.3	51425.2	45125.1	44193.8	52194.8
O81122	2	2	11.7295	0.478635	0.306375	1.41804	0.171321	minus NO	#NAME?	83481.4	Ethylene receptor OS=Malus domestica OX=3750 GN=ETR1 PE=2 SV=1	6986.67	8414.79	1658.88	7479.96	8497.36	8215.01	9240.03	6958.48	6889.44	5807.47	7413.48	6779.29
Q9SIE4	1	1	5.244	0.479436	0.306375	1.11364e+06	0.171045	#NAME?	minus H20 e NO	29906.6	Ethylene-responsive transcription factor ERF056 OS=Arabidopsis thaliana OX=3702 GN=ERF056 PE=2 SV=1	0.328922	0	3182.13	0	0.394273	0	3.43835	10.8884	0	0.0028577	0	0
P83372	4	1	24.8502	0.479438	0.306375	1.37491	0.171044	minus H20 e NO	#NAME?	52681.9	Citrate synthase_ mitochondrial OS=Fragaria ananassa OX=3747 GN=MCSI PE=1 SV=1	62542.2	13806.6	62073.7	55598.4	62098.4	47467.8	61884.9	65911.3	59920.2	63981.9	62990.5	63346
Q8M9X2	2	1	22.1015	0.479587	0.306375	Infinity	0.170993	minus H20	minus H20 e NO	35254.6	Cytochrome f OS=Chaetosphaeridium globosum OX=96477 GN=petA PE=3 SV=1	0.95225	0	0	0.236143	0	0	0	0	1197.87	0	0	0
Q93VQ0	3	3	17.6062	0.479686	0.306375	1.9161	0.170959	#NAME?	minus H20 e NO	97830.2	Protein VACUOLELESS1 OS=Arabidopsis thaliana OX=3702 GN=VCL1 PE=1 SV=1	15765.8	19544.5	56347	15813.1	19030.3	18366.7	15270.5	27019	15613.7	15064.2	17345.8	15425.4
Q6ZC69	7	3	49.4285	0.481324	0.306391	1.238	0.170397	minus H20	minus H20 e NO	31930.8	Probable adenylate kinase 2_ chloroplastic OS=Oryza sativa subsp, japonica OX=39947 GN=Os08g0109300 PE=2 SV=1	73007.7	62120.9	50086.2	54178.4	60345.6	51556.5	48399.3	77164.7	68939.8	49950.3	49826	57335.4
Q9FX54;P09094	17	5	121.989	0.481717	0.306391	1.4172	0.170263	minus NO	minus H20 e NO	37027.4	Glyceraldehyde-3-phosphate dehydrogenase GAPC2_ cytosolic OS=Arabidopsis thaliana OX=3702 GN=GAPC2 PE=1 SV=1	28182.8	27088	44671.4	30006.7	50212.8	32777	26952	52594.3	31239.5	27235.2	25798	26698.9
Q8GYF5	1	1	5.5021	0.481926	0.306391	1.45021	0.170191	minus H20	minus NO	70468.2	Wall-associated receptor kinase-like 21 OS=Arabidopsis thaliana OX=3702 GN=WAKL21 PE=2 SV=2	25620.9	32997	14089.3	14030.9	26061.6	25897.1	34827.8	21749.9	39120.9	26887.1	32883.5	26162.3
Q9MUT5	18	2	219.071	0.482088	0.306391	2.14862	0.170136	#NAME?	minus H20 e NO	52079.9	ATP synthase subunit beta_ chloroplastic OS=Mesostigma viride OX=41882 GN=atpB PE=3 SV=1	9592.44	10043.2	38548.4	10470.4	11032.6	9994.94	9240.43	14707.1	9391.57	8833.66	9117.99	9128.13
C6JS30;B4G0F3	11	6	58.9448	0.48223	0.306391	1.11073	0.170087	minus H20	minus H20 e NO	57689.5	Probable bifunctional methylthioribulose-1-phosphate dehydratase/enolase-phosphatase E1 OS=Sorghum bicolor OX=4558 GN=SORBIDRAFT_0019s002010 PE=3 SV=1	15097.7	14313.9	12661.2	13696.3	13309.6	13869.2	14316.5	15310.9	13561.3	11130.5	14156.3	13596.4
Q8H0V1	5	2	38.0004	0.483356	0.306391	1.45261	0.169704	minus H20	#NAME?	72691	CDK5RAP1-like protein OS=Arabidopsis thaliana OX=3702 GN=At4g36390 PE=2 SV=1	32392.1	33110.5	12504.5	22734	31241	39347.3	30230.5	36104	46979.4	28447.5	36135.9	29198.5
P49027	3	2	18.375	0.483659	0.306391	1.30608	0.169601	minus NO	#NAME?	36688	Guanine nucleotide-binding protein subunit beta-like protein A OS=Oryza sativa subsp, japonica OX=39947 GN=RACK1A PE=1 SV=1	6511.09	5307.32	3501.83	8484.94	5850.5	5674.07	6077.21	4904.86	6740.17	6082.32	5643.63	5481.56
Q05957	1	1	5.7697	0.484161	0.306391	5.22158	0.16943	minus H20	#NAME?	34294	Petal death protein OS=Dianthus caryophyllus OX=3570 GN=PDP PE=1 SV=1	12622.4	16733.6	12385.2	14408.3	47401.7	39437	26472.1	179568	11915.3	37709	18705.1	14848.2
P49971	1	1	6.0209	0.48459	0.306391	1.44762	0.169284	minus H20 e NO	#NAME?	55111.3	Signal recognition particle 54 kDa protein 1 OS=Solanum lycopersicum OX=4081 PE=3 SV=1	7796.28	0	6153.15	4930.88	4472.45	7189.44	7272.12	3105.91	7945.64	6402.84	7081.55	6709.06
Q43075	2	1	16.4103	0.484799	0.306391	2.56874	0.169213	minus H20 e NO	minus NO	79908	Arginine decarboxylase OS=Pisum sativum OX=3888 PE=2 SV=1	13618.4	38902.2	9991.9	18722.7	17284.3	2765.33	43959.3	11693.2	0	27196.3	37024.1	35375.6
O24461	4	1	22.8459	0.485407	0.306391	3.54327	0.169007	minus H20 e NO	minus NO	23569.4	Ras-related protein Rab7 OS=Prunus armeniaca OX=36596 PE=2 SV=1	125.81	233.649	50.9231	81.9229	17.8882	147.561	205.903	8.1971	297.614	447.635	210.316	218.554
P46266	10	1	86.27	0.485422	0.306391	4.39954	0.169002	minus NO	minus H20 e NO	29444.9	14-3-3-like protein OS=Pisum sativum OX=3888 PE=2 SV=1	403.779	287.903	657.279	414.306	2532.83	370.854	240.009	1721.73	241.207	336.417	217.187	200.563
Q9FMU6	3	2	17.6086	0.485536	0.306391	1.27488	0.168964	minus H20	minus H20 e NO	40488.8	Mitochondrial phosphate carrier protein 3_ mitochondrial OS=Arabidopsis thaliana OX=3702 GN=MPT3 PE=1 SV=1	10698.6	13924.6	9455.14	16002.6	12751.8	9190.26	13011.9	15763.8	11828.9	9388.49	10924	11537.4
P59272	7	1	94.4215	0.485892	0.306391	1.47467	0.168843	minus H20	minus NO	16527.1	Ubiquitin-40S ribosomal protein S27a (Fragment) OS=Daucus carota OX=4039 PE=2 SV=2	919.706	731.272	655.925	600.776	399.961	788.675	968.419	458.748	1211.63	590.21	610.98	588.975
Q96372	25	5	179.81	0.48593	0.306391	1.53304	0.16883	#NAME?	minus H20 e NO	90072.8	Cell division cycle protein 48 homolog OS=Capsicum annuum OX=4072 GN=CAFP PE=2 SV=1	14620.1	13473	33233.7	12427	16497.9	15988.8	12421.4	16372.5	14007	13518	12626.5	13858.8
Q40153	2	1	11.7393	0.486458	0.306462	1.34786	0.168652	minus H20 e NO	#NAME?	53562.4	LEC14B protein OS=Lithospermum erythrorhizon OX=34254 PE=2 SV=1	160149	32418.2	164305	168229	160014	149950	147449	170948	145293	155179	156843	168991
A7M8Y9;A8W3H5	11	1	138.252	0.487174	0.306629	1.44376	0.16841	minus NO	#NAME?	55433.8	ATP synthase subunit alpha_ plastid OS=Cuscuta gronovii OX=35886 GN=atpA PE=3 SV=1	23693.2	25481.5	12070	34867.6	23856.1	29699.3	14192.5	24364.8	29670.9	20045.1	21052.8	29575.6
P12858	18	1	270.75	0.487553	0.306629	2.34555	0.168283	#NAME?	minus H20	43623.6	Glyceraldehyde-3-phosphate dehydrogenase A_ chloroplastic OS=Pisum sativum OX=3888 GN=GAPA PE=1 SV=2	317.899	282.141	1321.64	445.851	198.765	477.896	130.228	513.207	175.853	497.4	365.759	425.557
Q9ZVD5	5	3	26.9277	0.48872	0.306969	1.6513	0.16789	#NAME?	minus NO	103753	Protein argonaute 4 OS=Arabidopsis thaliana OX=3702 GN=AGO4 PE=1 SV=2	7113.9	9733.42	22410	5968.87	10220.4	7584.36	8295.37	8665.71	8434.98	8172.52	9280.06	7481.09
P12950	1	1	6.0026	0.489609	0.306969	1.93107	0.167592	minus H20	minus NO	17160.6	Dehydrin DHN1 OS=Zea mays OX=4577 GN=DHN1 PE=1 SV=2	9591.65	8685.12	1038.63	4680.83	658.727	8178.45	10193.1	6016.82	9894.36	7119.36	8111.78	8414.27
Q5SBP1	2	1	11.3777	0.489832	0.306969	1.59477	0.167518	#NAME?	minus NO	70476.8	Beta-myrcene synthase_ chloroplastic OS=Ocimum basilicum OX=39350 GN=MYS PE=1 SV=1	31658.8	35849	30058.9	30004.1	19900.4	11274.7	38337	12561.9	36441.5	19194.3	26126.1	26765.5
A4UHT7;Q071N0	1	1	5.9819	0.490167	0.306969	131.678	0.167406	#NAME?	minus H20 e NO	34568.2	Salutaridine reductase OS=Papaver bracteatum OX=215227 GN=SALR PE=1 SV=1	3.0221	4.51534	740.05	4.442	518.162	55.7607	586.186	115.838	0.00703787	2.62772	1.77992	1.26974
B9DFV2	3	3	16.6759	0.49017	0.306969	1.19398	0.167404	minus NO	#NAME?	99824.8	E3 ubiquitin ligase PQT3-like OS=Arabidopsis thaliana OX=3702 GN=At5g47430 PE=1 SV=1	10937	10108.4	7524.09	12137.4	9958.83	12015.2	10129.1	9149.67	12386.6	11452.6	9613.36	11679.3
Q9TNF8	5	1	66.8499	0.49106	0.307266	1.24515	0.167107	minus H20 e NO	minus NO	38846.5	Photosystem II protein D1 OS=Conocephalum supradecompositum OX=52827 GN=psbA PE=3 SV=1	20709.4	28564.2	29100.3	28709.8	29484.1	17804.9	34591.6	26968.5	27763.8	27536.8	28933.9	38159.5
Q9MSS1;Q9MSS3	5	2	36.3826	0.491908	0.307536	1.17675	0.166824	minus NO	#NAME?	60007.4	Maturase K OS=Thuja plicata OX=3316 GN=matK PE=3 SV=1	23377	19046.4	27767.1	24766.3	31585.1	26245	24509.2	24911.9	27357.4	23851.1	25301.2	30744.4
Q6Z7B0	21	2	224.726	0.493384	0.308012	1.1214	0.166334	minus NO	minus H20	73618.3	Heat shock 70 kDa protein BIP1 OS=Oryza sativa subsp, japonica OX=39947 GN=BIP1 PE=1 SV=1	22918.2	19497	18984.6	21199.9	21380.1	21788.2	18369.5	18662.9	20367.8	18087.5	20467.1	23602
P25795	3	1	16.5227	0.493503	0.308012	1.46647	0.166295	minus NO	#NAME?	54244.8	Aldehyde dehydrogenase family 7 member A1 OS=Pisum sativum OX=3888 PE=1 SV=3	7795.24	0	8712.19	8870.79	6612.44	8724.41	5248.01	5427.34	5976.94	6117.83	6924.76	6388.88
Q2QV81	6	3	32.4887	0.493997	0.308061	1.47709	0.166131	minus NO	minus H20 e NO	166727	ABC transporter G family member 49 OS=Oryza sativa subsp, japonica OX=39947 GN=ABCG49 PE=2 SV=3	8520.44	8474.27	22697.4	15862	13611.6	10792.1	7106.17	12993.8	8816.21	8359.67	8433.53	10466.8
P12782	17	2	211.103	0.494965	0.308404	1.19035	0.16581	minus H20	minus H20 e NO	50010.7	Phosphoglycerate kinase_ chloroplastic OS=Triticum aestivum OX=4565 PE=2 SV=1	39431.6	35615.1	46492.7	31987.8	41660.4	33528.4	31662.7	50443.1	39824.8	32519.3	33158.6	36754.6
Q9LIQ9	5	1	32.2926	0.495793	0.308464	1.30069	0.165537	minus H20	#NAME?	78441.5	Protein BLISTER OS=Arabidopsis thaliana OX=3702 GN=BLI PE=1 SV=1	16546.4	0	11746.8	10624.3	7967.09	10689.3	12083.3	9923.23	14794.3	9722.4	11674.7	13694.5
O80433	3	1	19.4068	0.495896	0.308464	1.3886	0.165503	minus H20 e NO	#NAME?	52941.8	Citrate synthase_ mitochondrial OS=Daucus carota OX=4039 GN=CS PE=2 SV=1	27501.7	5653.32	24420.1	26233.2	25065.7	26046	20620.5	24696.3	27939.6	21095.3	27749.2	31104.1
P31022;Q9XI98;P93267;Q9C820;Q9LW76;Q43463	8	3	47.8537	0.496404	0.30852	1.31085	0.165336	minus NO	#NAME?	23331.1	Ras-related protein Rab7 OS=Pisum sativum OX=3888 PE=2 SV=1	30352.1	11572.8	29291.8	34943.6	31111.1	27299.9	24598.6	29862.3	29307.9	25327	30264.6	35045.2
Q8LNZ2	3	2	16.6765	0.499914	0.310441	2.00408	0.164185	minus H20 e NO	minus H20	107490	Kinesin-like protein KIN-7B OS=Arabidopsis thaliana OX=3702 GN=KIN7B PE=1 SV=1	830.343	1100.15	408.617	1120.41	104.374	619.094	672.845	12.5665	826.632	962.096	1013.29	1054.86
F8S296	4	4	28.5751	0.501133	0.310648	1.23839	0.163788	minus H20	minus H20 e NO	211053	Autophagy-related protein 2 OS=Arabidopsis thaliana OX=3702 GN=ATG2 PE=2 SV=1	59430.9	70448.2	90982.2	56972.1	71170.7	74451.4	88229.1	64184.4	91561.2	58322.6	74920.1	63766.6
P32290	6	1	45.62	0.501274	0.310648	1.23808	0.163742	minus NO	minus H20 e NO	57015.3	Catalase OS=Vigna radiata var, radiata OX=3916 PE=2 SV=1	29326.2	29383.9	22153.4	26879.8	30948.8	34181.7	24074.4	37718.8	24530.3	23141.2	25852	25323.6
Q9M237	12	7	90.39	0.501509	0.310648	2.17148	0.163666	minus NO	#NAME?	69892.5	Uncharacterized protein At3g43530 OS=Arabidopsis thaliana OX=3702 GN=At3g43530 PE=1 SV=1	80410.9	98171	64043.3	89293.8	353055	84506.5	93167.6	105744	102027	107337	88312.7	113906
Q8W4C3	3	1	22.6797	0.502029	0.310706	1.23272	0.163497	minus H20	minus NO	69434.8	Poly(A)-specific ribonuclease PARN-like OS=Arabidopsis thaliana OX=3702 GN=At3g25430 PE=2 SV=1	6866.14	7035.01	5142.28	5536.94	6262.21	5404.06	6040.94	8918.31	6247.46	5153.89	5430.45	7044.9
P15958	2	2	10.4886	0.50248	0.310706	1.17797	0.163351	minus H20	#NAME?	85224.3	NAD(P)H-quinone oxidoreductase subunit 5_ chloroplastic OS=Vicia faba OX=3906 GN=ndhF PE=3 SV=1	32854.5	28118.3	32342.4	34737	34945	30744.9	41779.4	39656.8	28486.5	33289.7	32611.5	32426.6
P25851;Q07204	13	4	110.444	0.502979	0.310706	1.24011	0.163189	minus NO	minus H20 e NO	45618.2	Fructose-1_6-bisphosphatase 1_ chloroplastic OS=Arabidopsis thaliana OX=3702 GN=CFBP1 PE=1 SV=2	393581	397440	345655	358518	347476	497382	294785	390741	340172	316975	420404	232997
Q9ZVK1	2	1	11.4203	0.503284	0.310706	1.39524	0.163091	minus H20 e NO	#NAME?	34915.3	Probable xyloglucan endotransglucosylase/hydrolase protein 10 OS=Arabidopsis thaliana OX=3702 GN=XTH10 PE=2 SV=1	26470	3387.89	27388	29615	22807.9	22261.6	29125.5	25484.1	23142.5	25636.5	27032.6	27202.7
Q9M2P7	1	1	5.5587	0.504105	0.310755	1.73458	0.162825	minus H20 e NO	minus NO	34205.1	Probable plastid-lipid-associated protein 9_ chloroplastic OS=Arabidopsis thaliana OX=3702 GN=PAP9 PE=1 SV=1	3569.03	4483.68	0	4094.22	1478.46	1668.06	5152.99	1502.12	5062.67	3945.36	4384.7	4229.58
Q5GM68	36	9	287.705	0.504206	0.310755	1.313	0.162793	minus H20 e NO	minus NO	110381	Phosphoenolpyruvate carboxylase 2 OS=Arabidopsis thaliana OX=3702 GN=PPC2 PE=1 SV=2	63596.2	68201.9	40539.2	65769.4	38760.5	59375.9	78990.8	56572.9	54102.7	86109.9	64168.5	64930
Q95AD7;Q9TMQ4	26	2	315.843	0.505155	0.310846	1.30719	0.162487	minus H20	#NAME?	53914.9	ATP synthase subunit beta_ chloroplastic OS=Phormium tenax OX=51475 GN=atpB PE=3 SV=1	13950.9	4688.76	13368.5	12032.6	12978.8	12956.2	12748.6	15648.2	13444.1	12945.9	12786.3	14033.7
Q6XJG8	6	3	32.5489	0.505474	0.310846	1.7176	0.162384	#NAME?	minus NO	98639	26S proteasome non-ATPase regulatory subunit 2 homolog B OS=Arabidopsis thaliana OX=3702 GN=RPN1B PE=1 SV=1	14466.7	16952	45163.5	16147.9	15511.4	12927.3	19736.4	16200.1	16254.4	15437.6	18615.8	16622.1
O23169	1	1	6.6111	0.505918	0.310846	9.51771	0.162241	#NAME?	minus H20 e NO	79281.2	Pentatricopeptide repeat-containing protein At4g37170 OS=Arabidopsis thaliana OX=3702 GN=PCMP-H5 PE=3 SV=1	9827.04	10978	217277	7020.73	18044.8	17524.8	11256.6	34176.9	11892.7	9584.8	8615.24	6814.57
Q9LI00;Q94KU1	8	5	62.2772	0.506035	0.310846	1.42706	0.162204	minus NO	#NAME?	53006.5	6-phosphogluconate dehydrogenase_ decarboxylating 1 OS=Oryza sativa subsp, japonica OX=39947 GN=G6PGH1 PE=2 SV=1	37887.9	7112.24	49196.4	46010	45850.6	42563.5	34659.3	38712.6	35101.7	41789	38044.1	41337.8
F4I8W1	4	1	27.2967	0.507296	0.310972	2.27108	0.161799	minus H20 e NO	minus H20	70613.9	DUF724 domain-containing protein 2 OS=Arabidopsis thaliana OX=3702 GN=DUF2 PE=2 SV=1	3721.75	5842.28	357.795	6219.74	742.716	6782.04	1019.49	802.784	7453.89	6973.73	8232.21	5860.99
A4IJ27	3	1	17.9749	0.507339	0.310972	1.264	0.161785	minus H20	minus NO	54331.1	Rop guanine nucleotide exchange factor 3 OS=Arabidopsis thaliana OX=3702 GN=ROPGEF3 PE=2 SV=1	90390.1	95604.9	69203.3	76487.7	56530.5	114102	107927	85572.9	118861	94401.7	83644	98403.4
Q0WNW4	2	1	11.4747	0.507843	0.310972	1.27273	0.161624	#NAME?	minus H20	77705.8	Myosin-binding protein 3 OS=Arabidopsis thaliana OX=3702 GN=MYOB3 PE=1 SV=1	9486.37	5706.62	6505.39	8271.06	5744.18	7502.95	4572.79	4103.19	8372.71	6290.17	7159.3	8151.81
Q9LYD9	2	2	11.5385	0.508031	0.310972	1.23275	0.161564	minus H20	#NAME?	122926	Protein EMBRYONIC FLOWER 1 OS=Arabidopsis thaliana OX=3702 GN=EMF1 PE=1 SV=1	110603	101582	74612	72465.4	100847	126281	112019	105176	136354	102746	122626	105751
P34899	13	2	113.653	0.508576	0.310972	1.20261	0.161389	minus NO	minus H20	57406.7	Serine hydroxymethyltransferase_ mitochondrial OS=Pisum sativum OX=3888 PE=1 SV=1	48555.2	37578.8	64310.6	63317.4	63870.4	53561.6	45535.9	48726.3	56035.4	47767.1	49693	65293.9
Q10QW3	1	1	5.2061	0.509171	0.310972	1.3404	0.1612	minus NO	#NAME?	19848.8	Protein TIFY 11b OS=Oryza sativa subsp, japonica OX=39947 GN=TIFY11B PE=1 SV=1	4405.04	3942.3	1753.53	4634.5	4267	4637.67	3409.18	2675.53	4203.35	4101.16	2855.96	4424.44
F4JYE9	2	2	11.6984	0.509186	0.310972	1.18703	0.161195	minus H20	#NAME?	57303.3	Dihydrofolate synthetase OS=Arabidopsis thaliana OX=3702 GN=DHFS PE=1 SV=1	10931.6	8684.33	8550.46	10153.8	10452.3	11765	8933.08	11697.9	12803.4	8412.42	11217.4	10474.8
Q9ZUV0	3	1	16.0897	0.510692	0.311296	1.33675	0.160715	minus H20	minus H20 e NO	53937.1	UDP-glycosyltransferase 86A2 OS=Arabidopsis thaliana OX=3702 GN=UGT86A2 PE=2 SV=1	6533.26	6648.39	3191.75	5012.57	5241.85	7481.61	6217.64	6660.43	5382.82	4461.2	4308.82	4890.6
B8AME2;Q10S82	9	2	87.9846	0.511104	0.311296	1.22872	0.160585	#NAME?	minus H20 e NO	56992.1	Catalase isozyme C OS=Oryza sativa subsp, indica OX=39946 GN=OsI_09857 PE=3 SV=1	17615.1	15258	22691.3	14698.8	20656.2	13802.8	13643.9	17172.2	15080.8	13541.7	14545.9	17133.8
Q9M2Y4	2	1	11.4075	0.511227	0.311296	1.3548	0.160546	minus H20 e NO	minus H20	83039.9	Pentatricopeptide repeat-containing protein At3g49740 OS=Arabidopsis thaliana OX=3702 GN=PCMP-E84 PE=2 SV=1	693.158	1032.85	1803.9	970.914	1584.18	1697.44	886.767	1066.69	1330.58	1343.98	1487.69	1617.56
Q9S7C0	5	3	27.3731	0.511401	0.311296	1.09973	0.16049	minus H20 e NO	#NAME?	92548.6	Heat shock 70 kDa protein 14 OS=Arabidopsis thaliana OX=3702 GN=HSP70-14 PE=1 SV=1	16444.6	13480	15076.1	18162.8	15967.7	14819.1	16334.9	15855.4	15090.9	15316	16664.3	17508.2
Q39535	1	1	5.9888	0.51205	0.311434	1.39261	0.160285	minus H20	minus H20 e NO	41307.3	4-hydroxy-tetrahydrodipicolinate synthase_ chloroplastic OS=Coix lacryma-jobi OX=4505 GN=DAPA PE=3 SV=1	16141.8	27781.3	6690.82	21024	21666.9	16761.8	19621.1	23917.5	23222.9	15552.7	15618	16769.1
Q84VX0	4	2	34.7587	0.51266	0.311548	1.19368	0.160092	#NAME?	minus H20 e NO	84161	Probable galactinol--sucrose galactosyltransferase 1 OS=Arabidopsis thaliana OX=3702 GN=RFS1 PE=2 SV=1	2784.9	2204.16	3342.24	2658.78	2292.9	2720.08	2396.8	2489.34	2542.24	2058.71	2668.54	2252.24
O04312	2	1	12.0914	0.513846	0.311598	1.56745	0.159717	minus H20 e NO	#NAME?	32401.3	Jacalin-related lectin 32 OS=Arabidopsis thaliana OX=3702 GN=JAL32 PE=2 SV=1	9903.21	9470.18	1485.46	7915.82	10538	5183.17	10693.7	7303.5	8707.05	12918.2	11098.8	8678.24
A2Y205;Q0INY7;P18566;P05349;P07180;P08706;P10647;P24007;P26573;P26574;P32764;Q02980	9	4	73.4881	0.514471	0.311598	1.34169	0.159521	minus NO	#NAME?	19874.8	Ribulose bisphosphate carboxylase small chain_ chloroplastic OS=Oryza sativa subsp, indica OX=39946 GN=RBCS PE=2 SV=2	72357.9	18651.7	84206.8	74205.4	85043.4	75837.5	72651.3	76524.5	77606.8	59665	74757.2	92328.4
Q39472	1	1	6.0248	0.515	0.311598	14.6334	0.159354	#NAME?	minus NO	33298	Isopentenyl-diphosphate Delta-isomerase I OS=Clarkia breweri OX=36903 GN=IPI1 PE=2 SV=2	352.351	543.714	10991.5	197.936	482.669	131.755	819.28	643.541	0	292.378	471.316	182.859
A7Y3K5	2	2	10.8769	0.515509	0.311598	1.25616	0.159194	minus NO	minus H20 e NO	45780.2	NAD(P)H-quinone oxidoreductase subunit H_ chloroplastic OS=Ipomoea purpurea OX=4121 GN=ndhH PE=3 SV=1	9284.15	8031.93	4575.15	8970.75	9252.37	8800.32	5384.82	9032.66	7268.45	6560.13	7572.63	7379.93
A9QC82	5	1	32.4272	0.515729	0.311598	1.23694	0.159125	minus H20	#NAME?	25643.3	NAD(P)H-quinone oxidoreductase subunit K_ chloroplastic OS=Trachelium caeruleum OX=28494 GN=ndhK PE=5 SV=1	17477.5	17005.4	20407	15671.6	22773.7	20411.2	17625.1	26846.2	23424.2	17732.1	18299.9	22056.9
Q6K548	2	1	12.0619	0.516456	0.311598	1.21229	0.158897	minus H20	#NAME?	29219.8	Mitochondrial outer membrane protein porin 1 OS=Oryza sativa subsp, japonica OX=39947 GN=VDAC1 PE=1 SV=3	5458.3	0	6825.5	3768.79	4940.78	5292.91	4557.93	5352.46	4981.09	3882.72	3977.29	4689.61
A2YQ76;Q0D3D2	3	1	15.2567	0.516622	0.311598	1.44599	0.158845	minus H20 e NO	#NAME?	63664.9	Pyruvate decarboxylase 3 OS=Oryza sativa subsp, indica OX=39946 GN=PDC3 PE=3 SV=2	89379.8	18332.9	110811	88031.9	74299.4	103540	86626.1	87507.5	91893.4	92386.7	105202	118394
A6BM08	16	1	200.828	0.516636	0.311598	Infinity	0.158841	#NAME?	minus NO	55951.4	ATP synthase subunit alpha_ chloroplastic OS=Gnetum parvifolium OX=33153 GN=atpA PE=3 SV=1	0	0	5262.9	0	0	0	7.03143	0	0	0	0	0
P85189;P29795;Q42029	7	1	58.9144	0.516935	0.311598	2.07487	0.158747	minus H20	minus H20 e NO	28248.7	Oxygen-evolving enhancer protein 2_ chloroplastic OS=Helianthus annuus OX=4232 GN=PSBP PE=1 SV=1	1173.76	1159.03	1976.73	387.265	1520.98	1828.19	811.57	2745.78	1106.17	723.438	749.912	774.269
Q9SAJ6	10	1	67.6936	0.517557	0.311598	1.6614	0.158553	minus H20	#NAME?	45001.9	Glyceraldehyde-3-phosphate dehydrogenase GAPCP1_ chloroplastic OS=Arabidopsis thaliana OX=3702 GN=GAPCP1 PE=1 SV=1	1757.01	1757.08	628.085	1405.69	916.87	2409.9	1412.97	3365.07	2103.76	1525.38	1423.83	1583.24
Q05538	1	1	5.6017	0.517626	0.311598	2.32863	0.158531	minus H20 e NO	minus H20	35314.9	Basic 30 kDa endochitinase OS=Solanum lycopersicum OX=4081 GN=CHI9 PE=1 SV=1	340.011	512.035	38.9688	672.238	56.9853	310.192	243.517	0	436.648	505.464	424.95	653.44
Q8RY65	2	2	11.1047	0.517802	0.311598	1.88099	0.158477	minus H20 e NO	minus NO	71290.2	Protein NSP-INTERACTING KINASE 2 OS=Arabidopsis thaliana OX=3702 GN=NIK2 PE=1 SV=1	2181.34	1921.41	309.769	1638.48	206.949	819.013	1862.06	1311.72	1090.68	1798.51	1812.7	1400.57
Q43470	10	1	85.2189	0.519572	0.311659	1.67214	0.157925	#NAME?	minus H20 e NO	29805.6	14-3-3-like protein B OS=Hordeum vulgare OX=4513 PE=2 SV=1	858.892	1767.78	3314.27	2472.21	1545.26	1065.5	3161.4	1053.23	0	720.889	1685.63	1146.37
Q96300	11	1	102.986	0.520279	0.311659	8.3203	0.157705	#NAME?	minus H20 e NO	29938.5	14-3-3-like protein GF14 nu OS=Arabidopsis thaliana OX=3702 GN=GRF7 PE=1 SV=1	1976.3	3246.34	33396.9	2258.5	2943.46	201.71	5035.77	2148.63	0	852.753	2711.2	1077.65
Q8GT21	2	1	15.2048	0.520389	0.311659	Infinity	0.157671	#NAME?	minus NO	51220.7	Benzyl alcohol O-benzoyltransferase OS=Clarkia breweri OX=36903 PE=1 SV=1	0	0	480.926	0	0	0	0.584361	5.29483	0	0	0.0149629	0
Q9FT37	1	1	6.8361	0.520465	0.311659	186.338	0.157648	#NAME?	minus H20 e NO	99039.3	Taxadiene synthase OS=Taxus wallichiana var, chinensis OX=29808 GN=TDC1 PE=2 SV=1	60.5448	112.373	54407.7	0	203.295	222.866	104.455	524.361	152.847	159.973	76.8041	56.135
Q851Y7	2	2	13.8808	0.520998	0.311659	1.39467	0.157483	minus NO	#NAME?	18004.7	Monothiol glutaredoxin-S7_ chloroplastic OS=Oryza sativa subsp, japonica OX=39947 GN=GRXS7 PE=2 SV=1	32394.7	6514.41	42328.7	44139.7	33839.4	35321	30266.7	33213.9	34114.6	31526.2	35087.6	39774.4
O64981	10	3	110.828	0.522056	0.311659	1.45883	0.157155	minus NO	minus H20 e NO	48372.2	Ribulose bisphosphate carboxylase/oxygenase activase_ chloroplastic OS=Phaseolus vulgaris OX=3885 GN=RCA1 PE=2 SV=1	44517.7	39803.3	69688.6	32917.4	81285.6	40168.2	32371.5	51713.3	38390.8	38705.4	31778.8	35334.3
Q39022	2	2	10.8631	0.522368	0.311659	3.4505	0.157059	#NAME?	minus H20 e NO	43581	Mitogen-activated protein kinase 2 OS=Arabidopsis thaliana OX=3702 GN=MPK2 PE=1 SV=2	6268.94	5975.62	50061.4	6764.82	6556.43	5663.43	6487.47	11042	6180.5	6903.45	5450.15	5703.49
Q9C5W6	7	1	61.6883	0.522799	0.311659	3.90755	0.156926	minus NO	minus H20	30659.2	14-3-3-like protein GF14 iota OS=Arabidopsis thaliana OX=3702 GN=GRF12 PE=2 SV=1	2139.32	0	1320.09	2489.45	660.8	1483.35	491.82	26.5614	667.424	1704.94	1327.11	1518.39
P60040;P60039;Q9LHP1	5	4	29.1688	0.524141	0.311659	1.16126	0.156512	#NAME?	minus H20 e NO	28228.1	60S ribosomal protein L7-2 OS=Arabidopsis thaliana OX=3702 GN=RPL7B PE=1 SV=1	34362	30854.7	42220.4	30040.6	38539.2	32283.3	32016.8	37080.8	34119.7	28259.4	30189.2	34069
Q9FX99	2	1	13.3655	0.524307	0.311659	1.28054	0.156461	minus NO	#NAME?	74139.9	Probable receptor-like protein kinase At1g49730 OS=Arabidopsis thaliana OX=3702 GN=At1g49730 PE=2 SV=1	5458.63	2290.93	5286.38	5587.18	4499.15	6606.65	4032.32	4664.37	4520.22	4387.31	6084.07	5414.88
A3ABE1	2	1	13.3716	0.524355	0.311659	19.2163	0.156447	minus H20	minus H20 e NO	56206.6	Pentatricopeptide repeat-containing protein PPR5 homolog_ chloroplastic OS=Oryza sativa subsp, japonica OX=39947 GN=Os02g0750400 PE=3 SV=2	2489.94	3218.53	9137.4	1984.33	3874.54	1685.61	3565.75	106313	1278.61	1827.3	2511.14	1446.09
Q9M8R7	6	3	32.2758	0.524781	0.311659	1.19221	0.156316	minus H20	minus H20 e NO	54399.7	Probable protein phosphatase 2C 33 OS=Arabidopsis thaliana OX=3702 GN=PPC6-1 PE=1 SV=1	35104.1	29190	35359.4	28355.5	43164.4	34907	31993.9	42413.2	34872.6	28190.6	30710.9	32759.6
P11139	4	2	27.1454	0.525001	0.311659	1.17945	0.156248	minus H20 e NO	#NAME?	50484.5	Tubulin alpha-1 chain OS=Arabidopsis thaliana OX=3702 GN=TUBA1 PE=2 SV=1	21970.8	21078.9	14785.3	22673.3	19011	22973.8	21745.8	19144.6	24983.9	21364	21306.7	25542.9
P16013	10	1	106.865	0.525407	0.311659	1.57048	0.156124	minus H20	#NAME?	35432.9	Cytochrome f OS=Spinacia oleracea OX=3562 GN=petA PE=3 SV=3	5023.85	4190.9	507.404	3234.99	3037.76	4945.77	4998.42	5754	4516.04	2910.29	3109.49	4236.99
P25776	7	3	76.703	0.525495	0.311659	1.37489	0.156097	#NAME?	minus NO	51328.7	Oryzain alpha chain OS=Oryza sativa subsp, japonica OX=39947 GN=Os04g0650000 PE=1 SV=2	33795.8	31763.9	33652.1	34945.8	9082.06	28132	29533.9	24202.2	30359.4	31118	29871.8	23765.8
Q9FMW3	3	3	16.9049	0.525768	0.311659	18.8678	0.156013	#NAME?	minus H20 e NO	63347.1	O-fucosyltransferase 37 OS=Arabidopsis thaliana OX=3702 GN=OFUT37 PE=2 SV=1	209.564	270.301	10394.4	231.568	1075.21	322.087	348.308	723.506	403.848	210.545	225.526	140.269
Q6ER94	2	1	13.166	0.525914	0.311659	1.2027	0.155969	minus NO	#NAME?	28325.1	2-Cys peroxiredoxin BAS1_ chloroplastic OS=Oryza sativa subsp, japonica OX=39947 GN=BAS1 PE=1 SV=1	25602.6	34256.9	26996.8	40254.4	34966.3	29241.6	28057.6	31799.8	31152.9	25517.3	32705.1	36931.7
Q06SI3;Q1KVV0	21	2	335.333	0.526749	0.311659	2.21795	0.155713	minus H20 e NO	minus NO	53026.1	Ribulose bisphosphate carboxylase large chain OS=Stigeoclonium helveticum OX=55999 GN=rbcL PE=3 SV=1	14370	25752.2	2140.71	23019	4905.09	8161.46	25308.5	3508.32	8330.83	42388.6	20516.4	17131.1
Q0JMR0	2	1	11.7945	0.527686	0.311659	1.75364	0.155427	minus NO	minus H20 e NO	35296.8	Putative 12-oxophytodienoate reductase 10 OS=Oryza sativa subsp, japonica OX=39947 GN=OPR10 PE=2 SV=1	4704.17	0	2996.28	2926.57	2389.92	5617.22	2333.4	3306.61	2871.69	1713.77	2392.14	2128.97
A1E9T1;P00827;Q6ENV6;Q6L392	36	3	450.145	0.528601	0.311659	1.28871	0.155148	minus H20	#NAME?	54070	ATP synthase subunit beta_ chloroplastic OS=Sorghum bicolor OX=4558 GN=atpB PE=3 SV=1	343459	336885	173292	244065	260908	392793	384731	329288	386072	273516	370093	335243
P29513	4	1	24.5106	0.528785	0.311659	1.32571	0.155092	minus NO	minus H20 e NO	50912.9	Tubulin beta-5 chain OS=Arabidopsis thaliana OX=3702 GN=TUBB5 PE=2 SV=1	1385.13	1154.52	207.49	800.299	637.658	1356.16	117.162	69.2447	1974.92	533.009	1018.61	556.017
Q9SAK4	5	3	32.0695	0.529253	0.311659	1.13914	0.15495	minus H20	#NAME?	56958.4	Succinate-semialdehyde dehydrogenase_ mitochondrial OS=Arabidopsis thaliana OX=3702 GN=ALDH5F1 PE=1 SV=2	23526.2	16935.2	26340.3	22346.5	26102.9	21503.7	26517.5	26655.1	22924.1	23963.5	26296.2	25357.2
P02580	13	4	125.499	0.529611	0.311659	1.68468	0.154841	minus H20	minus H20 e NO	41503.5	Actin-3 OS=Glycine max OX=3847 GN=SAC3 PE=3 SV=2	12765.3	15916.9	19407.2	17214.6	24204.1	17257.6	18143.3	45546.4	13605.5	14325.3	16755.7	14800.4
P24345	4	2	30.3267	0.530446	0.311659	1.92634	0.154588	#NAME?	minus H20 e NO	39940.8	Homeotic protein knotted-1 OS=Zea mays OX=4577 GN=KN-1 PE=1 SV=1	3896.17	5815.21	15944.5	4335.81	5609.72	4246.19	4820.47	7309.83	3663.51	3847.67	5049.72	4421.09
O64639	2	1	22.6272	0.530466	0.311659	2.46014	0.154582	minus H20 e NO	#NAME?	76409.8	Receptor-like serine/threonine-protein kinase At2g45590 OS=Arabidopsis thaliana OX=3702 GN=At2g45590 PE=2 SV=1	107933	110383	80674.3	155337	83634	95885.6	93763.2	406438	105660	499411	116998	119149
Q42676	10	3	90.7399	0.531452	0.311659	1.44358	0.154284	minus NO	minus H20 e NO	56529.9	Transketolase_ chloroplastic (Fragment) OS=Craterostigma plantagineum OX=4153 GN=TKT3 PE=1 SV=1	75842.3	45538.9	21840.9	52238.3	54802.3	91830.1	49087.7	55858	52890.5	42870.2	50957.3	43934.8
Q494Q1	1	1	6.1444	0.531591	0.311659	1.37295	0.154242	minus NO	minus H20 e NO	50820.8	UDP-glycosyltransferase 76E3 OS=Arabidopsis thaliana OX=3702 GN=UGT76E3 PE=2 SV=1	21401.7	16699.5	31548	20955.1	38518.6	34128.8	18583.1	31560.8	28003	22365.4	24559.5	21251.2
P27154	24	6	203.524	0.531731	0.311659	1.41751	0.154199	minus NO	#NAME?	110734	Phosphoenolpyruvate carboxylase OS=Nicotiana tabacum OX=4097 GN=PPC PE=2 SV=1	59292.2	4729.11	63579.8	62259.8	62036.4	56579.8	49940.5	59671.5	55389.7	46120.9	52212.3	58443.5
Q84JM4	3	2	15.0596	0.532029	0.311659	1.15979	0.15411	minus NO	#NAME?	123512	Topless-related protein 3 OS=Arabidopsis thaliana OX=3702 GN=TPR3 PE=1 SV=1	17192.5	17989	19082.8	22432.6	22504.9	17997.6	19476.9	23663.9	15509.6	17832.7	16703.6	19767.8
Q9CAI7	12	2	111.128	0.532456	0.311659	3.34219	0.153981	#NAME?	minus H20 e NO	47112.8	Eukaryotic initiation factor 4A-3 OS=Arabidopsis thaliana OX=3702 GN=TIF4A-3 PE=1 SV=1	8520.2	7523.81	62593.7	8091.97	11250.2	8604.97	7751.54	10064.9	9559.9	7707.73	7362.94	8458.1
O23024	4	2	21.0162	0.532883	0.311659	1.65995	0.153852	minus H20	#NAME?	49146.5	Probable indole-3-pyruvate monooxygenase YUCCA3 OS=Arabidopsis thaliana OX=3702 GN=YUC3 PE=2 SV=1	32599.6	4016.93	12452.2	16327.1	15405.1	26109	18571.2	29994.8	32885.4	9371.63	25954.4	30403.4
P34794	14	2	118.117	0.532996	0.311659	1.79185	0.153818	minus H20 e NO	#NAME?	61719.7	RuBisCO large subunit-binding protein subunit alpha_ chloroplastic OS=Brassica napus OX=3708 PE=2 SV=1	17940.7	17007.5	9537.42	20698.8	16603	17963.9	34375	6759.03	22559.2	35781.7	21944.4	21985.4
Q08276	10	3	72.3769	0.533013	0.311659	1.39567	0.153813	minus H20	minus NO	73362.5	Heat shock 70 kDa protein_ mitochondrial OS=Solanum tuberosum OX=4113 GN=HSP68 PE=2 SV=1	3955.72	7020.69	3034.33	3882.59	3682	2547.72	6534.03	3547.59	4031.87	3415.01	3833.77	3662.98
Q9SG79	2	1	10.9862	0.533168	0.311659	1.34784	0.153766	minus NO	minus H20 e NO	50111.6	SUN domain-containing protein 2 OS=Arabidopsis thaliana OX=3702 GN=SUN2 PE=1 SV=1	271848	247540	291857	288597	361174	336812	215135	472006	218534	271130	223351	237495
Q9XEK6	2	1	10.9209	0.533672	0.311659	1.35336	0.153615	minus H20	minus NO	14473.6	40S ribosomal protein S14 OS=Syntrichia ruralis OX=38588 GN=RPS14 PE=2 SV=1	4615.64	4517.74	2292.2	2312.48	2166.93	4046.9	2733.59	4546.33	4259.25	2917.51	3038.48	3076.2
Q43127	5	1	30.7986	0.534568	0.311659	1.3094	0.153346	minus NO	minus H20	47809.9	Glutamine synthetase_ chloroplastic/mitochondrial OS=Arabidopsis thaliana OX=3702 GN=GLN2 PE=1 SV=1	62369.9	68222	34120.1	65544.4	57623.3	52157.1	46989.4	45065.2	41842.6	43642.6	58765.8	58813
A9S9Q8	2	1	10.6032	0.534709	0.311659	4.9378	0.153303	minus H20	minus H20 e NO	43886.9	Mitogen-activated protein kinase 4b OS=Physcomitrella patens subsp, patens OX=3218 GN=MPK4b PE=1 SV=1	152.56	40.9243	216.287	95.5886	48.2435	319.234	119.018	1512.75	160.424	126.212	62.4683	174.273
Q6L5H6	1	1	5.1547	0.535105	0.311659	1.444	0.153185	minus NO	minus H20	42181.7	Protein phosphatase 2C 50 OS=Oryza sativa subsp, japonica OX=39947 GN=PP2C50 PE=1 SV=1	2139.38	1966.9	1003.47	1365.19	2498.29	1694.18	879.026	1112.31	1857.45	873.592	1254.62	1816.39
P59287	1	1	5.1715	0.536129	0.311659	1.47897	0.152878	#NAME?	minus H20	69536	Casbene synthase_ chloroplastic OS=Ricinus communis OX=3988 GN=RCOM_1574350 PE=1 SV=1	3717.23	5085.95	5172.51	7128.67	4496.15	2277.34	4369.14	1693.92	3386.55	2798.67	3872.92	3668.83
Q39444	19	1	124.519	0.536145	0.311659	1.22343	0.152873	minus NO	minus H20	71289.2	ATP-dependent zinc metalloprotease FTSH_ chloroplastic (Fragment) OS=Capsicum annuum OX=4072 GN=FTSH PE=2 SV=1	47433	31527.2	41185.9	49490.5	47751.3	38599.3	32553.9	31462.3	47017.1	37013	42288.6	46390.3
Q9LVS3	6	1	53.5514	0.536257	0.311659	1.27775	0.15284	minus NO	minus H20 e NO	54867.3	Pentatricopeptide repeat-containing protein At5g47360 OS=Arabidopsis thaliana OX=3702 GN=At5g47360 PE=2 SV=1	15704.7	11726.7	8183.58	13562	11138	15650.6	12731.9	11507.6	10408.9	10725.8	10173.2	10680.4
M4HXW5;M4HYP3	3	2	22.5377	0.53645	0.311659	1.22069	0.152782	#NAME?	minus H20 e NO	101317	Monofunctional isopimaradiene synthase_ chloroplastic OS=Pinus banksiana OX=3353 GN=TPS-mISO1 PE=1 SV=1	147956	112580	172748	120301	141492	127868	110412	140245	168573	112678	117353	124918
Q9SI64	2	1	11.2826	0.5365	0.311659	3.99911	0.152767	minus H20	minus NO	77202.1	Arginine decarboxylase 1 OS=Arabidopsis thaliana OX=3702 GN=ADC1 PE=1 SV=1	7110.13	10219.2	124.101	1758.35	2683.67	3178.91	10444.6	3088.76	16943.5	4240.32	7450.64	7492.67
Q9T093	2	1	9.4418	0.536656	0.311659	1.30067	0.152721	minus NO	#NAME?	60225.5	Cytochrome P450 709B3 OS=Arabidopsis thaliana OX=3702 GN=CYP709B3 PE=2 SV=1	86060.6	24681.6	95614.7	84364.5	95934.3	88103.8	80954	96132.7	85781.2	77024.4	85798.7	83514.3
Q04716	1	1	5.8687	0.536949	0.311659	1.8103	0.152633	minus H20 e NO	minus H20	65307.3	Ribosomal protein S3_ mitochondrial OS=Petunia hybrida OX=4102 GN=YRPS3 PE=2 SV=1	1189.03	1423.4	175.757	686.392	208.948	1374.47	118.436	192.375	1750.43	1185.38	1361.11	1184.98
Q9C9B2	1	1	5.7714	0.537974	0.311659	86.4324	0.152328	minus H20	minus NO	16163.9	Actin-related protein 4A OS=Arabidopsis thaliana OX=3702 GN=ARP4A PE=2 SV=1	950.944	12714.3	984.489	187.821	26.2198	34.646	20835.2	659.355	0	373.45	2928.45	46.8926
Q9ZPF5	2	1	17.0149	0.538613	0.311659	1.24408	0.152138	minus H20 e NO	minus H20	38094.6	Arginase 2_ chloroplastic/mitochondrial OS=Arabidopsis thaliana OX=3702 GN=ARGAH2 PE=1 SV=1	6759.12	8098.76	3944.31	6699.39	7031.06	7600.03	6129.17	4499.37	7200.31	6616.92	7357.17	8206.43
O24296	1	1	6.1235	0.539059	0.311659	1.40086	0.152005	minus NO	minus H20	26571.3	Phospholipid hydroperoxide glutathione peroxidase_ chloroplastic OS=Pisum sativum OX=3888 PE=2 SV=1	17644.5	21496.8	10604.9	27175.4	24707.3	13883.6	19121	11321.2	16504.9	18463.9	17649	20591.6
Q0P3P2	16	2	177.622	0.539552	0.311659	1.41361	0.151859	minus NO	#NAME?	51976.5	ATP synthase subunit beta_ chloroplastic OS=Ostreococcus tauri OX=70448 GN=atpB PE=3 SV=1	3840.9	6137.53	3216.18	8971.69	4684.09	4996.32	6531.43	4048.96	5225.17	4737.5	5291.48	6640.54
A7M8Y6;A8W3H2	9	4	91.3757	0.539597	0.311659	1.17266	0.151846	#NAME?	minus H20 e NO	39094	Photosystem II protein D1 OS=Cuscuta gronovii OX=35886 GN=psbA PE=3 SV=2	30041.7	24028.2	34095.3	24425.4	32155.8	30422.8	21447	28863.8	28550	23783.5	24314.3	27086.3
Q9C9U2	2	1	11.5363	0.539608	0.311659	5.78517	0.151842	minus NO	minus H20 e NO	45309.4	Cyclin-dependent kinase D-1 OS=Arabidopsis thaliana OX=3702 GN=CDKD-1 PE=1 SV=1	228.068	691.26	0	795.054	429.726	302.644	100.559	342.374	107.444	120.558	105.428	38.0376
Q9FNJ9	1	1	5.2847	0.540347	0.311659	2.49276	0.151623	#NAME?	minus NO	53684.7	Probable 2-carboxy-D-arabinitol-1-phosphatase OS=Arabidopsis thaliana OX=3702 GN=At5g22620 PE=1 SV=1	13229.2	12681.4	66819.6	10432.2	13621	13146.5	15641	15748.8	16001.4	12917	18304.1	14893.5
Q43214;P02275;P02277;Q43213	4	2	37.0831	0.540433	0.311659	2.78019	0.151598	minus H20	minus H20 e NO	15633.4	Protein H2A,6 OS=Triticum aestivum OX=4565 GN=H2A-3 PE=2 SV=3	4000.38	3978.71	7234.97	3444.86	5704.32	4239.9	3959.12	24268.1	4281.6	3654.4	3940.44	4098.18
P80030	2	2	10.9493	0.540954	0.311659	1.25583	0.151444	minus NO	#NAME?	40650.1	Enoyl-[acyl-carrier-protein] reductase [NADH]_ chloroplastic OS=Brassica napus OX=3708 PE=1 SV=2	22830	9553.34	25824.6	23100.4	27224.5	22774.5	22187.7	23117.2	23599	21610.2	23944.5	24294.9
P19023	32	4	404.715	0.541099	0.311659	1.19264	0.151401	#NAME?	minus H20	59217.5	ATP synthase subunit beta_ mitochondrial OS=Zea mays OX=4577 GN=ATPB PE=2 SV=1	169031	167985	183366	141370	165315	135786	188523	143899	103905	120495	167023	154355
O82802	3	2	18.359	0.542296	0.311722	1.2266	0.151048	minus H20 e NO	#NAME?	78419.5	Sulfite reductase 1 [ferredoxin]_ chloroplastic OS=Nicotiana tabacum OX=4097 GN=SIR1 PE=1 SV=1	4977.36	3259.06	3604.97	4389.88	4183.61	5044.01	5050.95	3440.48	5338.81	4159.41	5164.82	5200.45
P14273	3	1	44.2088	0.542878	0.311722	1.40502	0.150876	minus H20	minus NO	27019.6	Chlorophyll a-b binding protein of LHCII type I_ chloroplastic OS=Chlamydomonas reinhardtii OX=3055 GN=cabII-1 PE=3 SV=1	2098.17	1176.66	3362.38	696.362	2503.48	3111.89	2810.29	2547.75	3510.06	2398.62	3317.47	2841.69
P93374	11	1	119.679	0.543211	0.311722	1.44769	0.150779	minus NO	#NAME?	37484	Actin-53 (Fragment) OS=Nicotiana tabacum OX=4097 PE=3 SV=1	3496.67	1905.49	95.4924	1479.58	2879.88	3599.42	1399.7	2032.92	2901.38	2187.14	2445.31	3149.98
P14226	8	1	92.7351	0.544116	0.311722	1.53837	0.150513	minus H20 e NO	minus H20	35121.5	Oxygen-evolving enhancer protein 1_ chloroplastic OS=Pisum sativum OX=3888 GN=PSBO PE=1 SV=1	17586.5	4617.43	22320.9	18245.5	15792.1	16369.2	10170.8	8934.41	16089.2	17655.5	19024.1	17462.4
P42895	11	5	74.1623	0.544272	0.311722	1.20208	0.150467	minus NO	#NAME?	48447.9	Enolase 2 OS=Zea mays OX=4577 GN=ENO2 PE=2 SV=1	16274.2	16362.8	11482.3	21379.7	18431	13224.5	18104.1	16407.6	15973.9	14594.7	16122.3	14950.2
Q06SG7	17	2	189.556	0.544642	0.311722	1.24429	0.150358	minus H20 e NO	#NAME?	52430.2	ATP synthase subunit beta_ chloroplastic OS=Stigeoclonium helveticum OX=55999 GN=atpB PE=3 SV=1	166943	154087	86924.6	139075	159573	199343	148112	116287	173331	154600	195698	157313
O65361	3	2	20.7437	0.544916	0.311722	1.49354	0.150278	minus NO	#NAME?	78368.6	Delta-1-pyrroline-5-carboxylate synthase OS=Mesembryanthemum crystallinum OX=3544 GN=P5CS PE=2 SV=1	17964	1920.43	16010.1	21095.4	16087.3	16427.3	12724.6	15259.4	11846	13676.2	13812.9	13945.2
Q66GN9	4	2	20.5087	0.544954	0.311722	1.33798	0.150267	#NAME?	minus H20	71996.4	CLP protease regulatory subunit CLPX3_ mitochondrial OS=Arabidopsis thaliana OX=3702 GN=CLPX3 PE=2 SV=1	6394.79	8348.79	13815.2	7909.14	7962.28	7005.81	5586.83	7626.27	8131.6	9306.52	7860.45	8682.79
Q940S5	1	1	5.6792	0.545272	0.311722	1.74246	0.150174	minus H20 e NO	#NAME?	19615.2	Coatomer subunit zeta-1 OS=Arabidopsis thaliana OX=3702 GN=At1g60970 PE=2 SV=1	721.891	603.056	650.067	987.005	13.4136	1004.75	904.407	368.22	873.743	1011.7	847.713	1581.97
O65719	24	1	338.507	0.545426	0.311722	1.34451	0.150129	minus H20 e NO	#NAME?	71604	Heat shock 70 kDa protein 3 OS=Arabidopsis thaliana OX=3702 GN=HSP70-3 PE=1 SV=1	11181.5	10949.8	3763.11	11072.9	8385.55	10814.8	10860.9	8444.22	14782.7	9835.88	12273	12706.4
Q9TJR9	12	1	133.823	0.547365	0.312387	1.29845	0.149563	minus NO	minus H20 e NO	52502.5	ATP synthase subunit beta_ plastid OS=Prototheca wickerhamii OX=3111 GN=atpB PE=3 SV=1	36710.2	49849.9	34863.9	62730.5	51644.8	33640.6	49902	53674.1	36200.9	33639.6	40418.7	39936.4
Q3E9C0	7	7	44.2412	0.548135	0.312387	1.20235	0.149338	minus H20	minus H20 e NO	58630.4	Calcium-dependent protein kinase 34 OS=Arabidopsis thaliana OX=3702 GN=CPK34 PE=2 SV=1	30020	24200	29246	23221.2	31567.3	32904.3	26662.5	40392.6	31614.5	26413	27632.1	28018.9
Q8RWV0	11	2	89.8037	0.548171	0.312387	1.28676	0.149328	minus NO	#NAME?	80424.6	Transketolase-1_ chloroplastic OS=Arabidopsis thaliana OX=3702 GN=TKL-1 PE=1 SV=1	7921.53	8059.47	7452.58	12195.3	11668.8	6289.21	8906.26	8311.53	7973.8	9563.92	8209.47	10927.5
Q8W4H1	2	1	10.8784	0.54828	0.312387	99.8039	0.149296	#NAME?	minus NO	57595.4	GATA transcription factor 26 OS=Arabidopsis thaliana OX=3702 GN=GATA26 PE=2 SV=1	52.1155	22.2803	8926.61	40.4764	20.0863	29.6242	72.9729	87.0578	49.8138	111.85	55.3335	39.6133
Q02909	22	2	219.055	0.54893	0.31246	1.35611	0.149108	minus NO	minus H20 e NO	111143	Phosphoenolpyruvate carboxylase_ housekeeping isozyme OS=Glycine max OX=3847 GN=PPC16 PE=2 SV=1	16646.2	14116.2	19526.2	14604.7	21927	26302.2	12875.5	22000.8	23665.3	15050.8	12924.9	18358.2
P26958	22	2	385.553	0.549455	0.31246	1.4757	0.148955	minus NO	#NAME?	53315.4	Ribulose bisphosphate carboxylase large chain OS=Bryopsis maxima OX=3129 GN=rbcL PE=3 SV=1	1706.86	1536.64	115.704	1697.65	1303.97	1955.57	1003.8	1532.48	1629.12	1062.58	1508.47	1785.34
Q5N8G1	2	1	11.1677	0.549677	0.31246	3.21237	0.148891	#NAME?	minus H20 e NO	32805.7	2-C-methyl-D-erythritol 4-phosphate cytidylyltransferase_ chloroplastic OS=Oryza sativa subsp, japonica OX=39947 GN=ISPD PE=2 SV=1	4033.82	4895.38	33673.8	3435.22	5512.62	6372.19	6905.38	7175.73	5898.72	4332.38	4994.25	3935.5
Q39043;Q9LKR3	23	3	249.349	0.550762	0.312836	1.26149	0.148577	minus H20	#NAME?	73846.5	Mediator of RNA polymerase II transcription subunit 37f OS=Arabidopsis thaliana OX=3702 GN=MED37F PE=1 SV=2	35818.1	39698.6	25733.9	32283.2	54318.4	39133.8	37023.9	39007.9	51694.7	36850.2	34859.4	47889
Q9ZUT4	2	1	11.8329	0.554125	0.314131	9.26406	0.147609	#NAME?	minus NO	57314	Pentatricopeptide repeat-containing protein At2g37320 OS=Arabidopsis thaliana OX=3702 GN=PCMP-E50 PE=2 SV=1	405.028	171.817	7342.92	591.464	142.03	121.398	398.741	11.5232	506.463	426.213	236.547	228.574
B1NWF7;Q95FL8	27	2	291.273	0.554404	0.314131	1.18649	0.147529	minus H20	minus NO	53827.6	ATP synthase subunit beta_ chloroplastic OS=Manihot esculenta OX=3983 GN=atpB PE=3 SV=1	9537.56	7362.32	11591.6	7459.77	8940.39	8942.93	8540.2	10752.5	10776.5	7031.4	9083.05	9495.46
Q9M1Z5	1	1	6.4014	0.554413	0.314131	59.4153	0.147526	minus NO	minus H20 e NO	45573.8	Mitogen-activated protein kinase 10 OS=Arabidopsis thaliana OX=3702 GN=MPK10 PE=1 SV=1	159.263	297.969	18868.4	6.18635	22883.4	3333.62	117.072	692.479	0	128.827	173.687	138.839
Q1ACM8	11	1	127.852	0.554742	0.314131	1.32347	0.147432	minus NO	minus H20 e NO	55346.3	ATP synthase subunit alpha_ chloroplastic OS=Chara vulgaris OX=55564 GN=atpA PE=3 SV=1	5897.17	7229.22	4497.23	5802.49	4872.99	8988.31	5171.95	5501.45	6012.79	4428.49	5307.54	5121.7
P43213;P14946;P43216;Q41260	2	1	11.8519	0.556114	0.314343	1.3747	0.147039	#NAME?	minus NO	28856.5	Pollen allergen Phl p 1 OS=Phleum pratense OX=15957 GN=PHLPI PE=1 SV=1	30516.9	25070	53318.4	22108.1	28320.3	28792.5	24061.2	41774.2	34796.5	24020.8	27867.1	31770.6
Q9MS49	19	1	229.056	0.55784	0.314343	1.416	0.146547	minus H20 e NO	minus H20	53773.8	ATP synthase subunit beta_ chloroplastic OS=Brassica napus OX=3708 GN=atpB PE=3 SV=1	2727.05	2237.22	3054.2	1951.3	1004.14	3871.69	3617.03	1434.45	692.287	2676.34	3066.54	2390.29
P28996	11	3	84.5801	0.557842	0.314343	1.10191	0.146547	minus NO	#NAME?	94913.8	Elongation factor 2 OS=Parachlorella kessleri OX=3074 PE=2 SV=1	12029.1	9652.88	10409.5	12403.4	10943.8	12014.7	12527.7	10810	10387.8	10182.9	11524.4	10979.4
Q9SQY0	1	1	5.9557	0.558359	0.314343	1.70393	0.1464	minus NO	minus H20 e NO	51462.5	NAC domain containing protein 52 OS=Arabidopsis thaliana OX=3702 GN=NAC052 PE=1 SV=1	3221.11	903.225	1765.98	1700.19	2746.65	2584.49	1811.52	565.829	2119.36	1232.87	2264.35	629.319
Q9LK40	9	3	52.6098	0.558416	0.314343	2.74715	0.146383	minus NO	minus H20 e NO	134422	DNA-directed RNA polymerases IV and V subunit 2 OS=Arabidopsis thaliana OX=3702 GN=NRPD2 PE=1 SV=1	5357.21	24725.1	4114.8	6521.17	28192.7	5730.47	21081.6	13424.6	5093.35	4426.76	4823.26	5472.26
Q9M2V5	1	1	5.5658	0.559024	0.314343	9.44752	0.146211	#NAME?	minus NO	79099.4	ABC transporter G family member 18 OS=Arabidopsis thaliana OX=3702 GN=ABCG18 PE=2 SV=1	238.441	2103.19	1665.84	76.4341	328.865	18.8833	2925.9	189.726	0	21.3597	388.209	123.218
Q7XKV2	2	1	15.822	0.559732	0.314343	3.1801	0.14601	#NAME?	minus H20	57421.8	Beta-glucosidase 13 OS=Oryza sativa subsp, japonica OX=39947 GN=BGLU13 PE=2 SV=2	138115	2953.84	132447	105768	18758.5	123832	6185.44	8658.46	71164.5	57230.2	81471.5	78672.5
Q9LJX8	2	2	11.1778	0.559831	0.314343	1.19618	0.145982	minus H20	minus NO	52598.3	Vacuolar-processing enzyme delta-isozyme OS=Arabidopsis thaliana OX=3702 GN=dVPE PE=1 SV=1	5797.95	4935.47	4364.83	4183.36	4773.7	5907.16	6692.21	4479.63	6608.39	5207.24	5173.3	6992.34
Q43727	2	1	11.3353	0.560521	0.314343	78.014	0.145787	#NAME?	minus H20 e NO	65826.8	Glucose-6-phosphate 1-dehydrogenase 1_ chloroplastic OS=Arabidopsis thaliana OX=3702 GN=G6PD1 PE=1 SV=2	186.931	296.755	29755.8	130.68	342.772	161.386	414.447	1141.9	0	108.17	166.769	112.677
P09562;Q6ENT2;Q6L370	1	1	5.7146	0.560536	0.314343	1.31916	0.145783	minus NO	minus H20	39346.1	DNA-directed RNA polymerase subunit alpha OS=Zea mays OX=4577 GN=rpoA PE=1 SV=2	13755.6	12590	7416.73	15329.3	10348.4	11991.9	9230.31	6994.31	12331.1	11490.2	11597.9	10367
Q75GE8	2	1	10.989	0.560878	0.314343	2291.52	0.145686	#NAME?	minus NO	61057.4	Calcium-dependent protein kinase 8 OS=Oryza sativa subsp, japonica OX=39947 GN=CPK8 PE=2 SV=1	0	0.575091	4122.5	0	0	1.79928	5.84604	0.864242	16.2427	2.19573	0	0.274375
Q947C4	2	1	10.9281	0.561532	0.314343	1.10481	0.145501	minus H20	minus NO	101374	Bifunctional levopimaradiene synthase_ chloroplastic OS=Ginkgo biloba OX=3311 GN=LPS PE=1 SV=1	119224	110496	123897	113338	114398	113055	121414	122107	132989	99056.1	120092	133346
P53684	3	2	16.4516	0.561566	0.314343	1.99478	0.145491	#NAME?	minus H20	61665.9	Calcium-dependent protein kinase 7 OS=Oryza sativa subsp, japonica OX=39947 GN=CPK7 PE=2 SV=2	7265.63	6850.09	25873.6	5384.19	8563.21	12300.7	9987.92	5987.38	4071.67	6930.24	6518.93	7738.85
P06405	20	1	214.498	0.561634	0.314343	1.22892	0.145472	#NAME?	minus NO	83259.7	Photosystem I P700 chlorophyll a apoprotein A1 OS=Nicotiana tabacum OX=4097 GN=psaA PE=3 SV=2	35279.3	33643.4	29020.3	24991.9	16314.8	38391.8	30965.9	26098	26644.2	30463	29377.5	29617.7
Q0ZJ11	2	1	10.6052	0.562895	0.314343	1.35771	0.145117	minus NO	minus H20 e NO	56330	Acetyl-coenzyme A carboxylase carboxyl transferase subunit beta_ chloroplastic OS=Vitis vinifera OX=29760 GN=accD PE=3 SV=2	8773.38	10769.7	16678.2	12290.3	16425.4	11288	12406.9	14650.7	8475.28	11210.4	10158.9	8094.69
P32112	12	2	80.9493	0.563288	0.314343	2.01342	0.145007	minus H20 e NO	#NAME?	54121	Adenosylhomocysteinase OS=Triticum aestivum OX=4565 GN=SAHH PE=2 SV=1	961.72	26.5155	768.341	1073.15	149.489	923.742	1743.19	224.784	1152.48	1226.68	1090.2	1219.84
A2XFC7;Q10N21	4	3	25.9031	0.563807	0.314343	1.54256	0.144861	minus H20	minus H20 e NO	27273.8	L-ascorbate peroxidase 1_ cytosolic OS=Oryza sativa subsp, indica OX=39946 GN=APX1 PE=2 SV=1	42542.7	38808.2	51711	46575.6	51483	47538.5	38556.6	109819	46578.3	38216.3	43051.9	45115.4
P55233	5	4	29.4625	0.563822	0.314343	1.263	0.144856	minus NO	#NAME?	58058.8	Glucose-1-phosphate adenylyltransferase large subunit_ chloroplastic/amyloplastic OS=Beta vulgaris OX=161934 GN=AGPS1 PE=2 SV=1	24799.1	19938.3	25693.9	24458.7	40889.1	23606.7	21673.9	25828.3	26985.5	24152.8	23734	26136.1
Q6EW22	4	1	37.3725	0.564078	0.314343	42.5751	0.144785	#NAME?	minus H20 e NO	24242.6	Cytochrome b6 OS=Nymphaea alba OX=34301 GN=petB PE=3 SV=1	80.9745	287.368	13117.4	88.2385	214.633	37.6162	517.664	301.46	0	77.2423	179.933	59.5772
P49046	1	1	6.3888	0.56409	0.314343	2.19869	0.144781	#NAME?	minus H20 e NO	53276.1	Legumain OS=Canavalia ensiformis OX=3823 PE=1 SV=1	611.845	2003.9	614.672	226.685	524.598	2223.35	1494.72	504.126	0	288.971	835.791	344.486
Q9SHG0	1	1	6.8348	0.56414	0.314343	18.9434	0.144767	#NAME?	minus H20 e NO	90053.8	Probable alpha_alpha-trehalose-phosphate synthase [UDP-forming] 3 OS=Arabidopsis thaliana OX=3702 GN=TPS3 PE=3 SV=3	8807.89	12039.9	582159	8411.19	14352.3	13970.1	17223.2	69078.6	12277.1	11202.3	11237.3	9392.32
P12783	11	3	125.01	0.564786	0.314343	1.31447	0.144586	minus NO	#NAME?	42179.1	Phosphoglycerate kinase_ cytosolic OS=Triticum aestivum OX=4565 PE=2 SV=1	19921.4	11754.8	22105.6	19180.3	29213	22301.2	15738	24525.7	22305.4	15628.3	19670.6	22849.8
A2ZB00;Q0IQF7;Q9XEK7	7	5	48.4254	0.565725	0.314343	1.08597	0.144323	minus NO	minus H20 e NO	16990	40S ribosomal protein S16 OS=Oryza sativa subsp, indica OX=39946 GN=RPS16A PE=2 SV=1	62472.7	53076.4	59856.5	64004.1	59755	57383.5	51343.1	60716.2	57850.6	54477.9	52483	59841.6
Q06395	1	1	5.7354	0.565747	0.314343	1.38411	0.144317	#NAME?	minus H20	18085.2	Major latex protein 149 OS=Papaver somniferum OX=3469 GN=MLP149 PE=2 SV=1	6362.57	6018.78	7980.23	8758.24	4869.3	3171	3726.93	4549.03	6435.01	5834.22	5106.22	5342.16
Q8VZG2	2	1	10.7159	0.565751	0.314343	1.40283	0.144316	minus NO	#NAME?	66421.6	Protein HYPER-SENSITIVITY-RELATED 4 OS=Arabidopsis thaliana OX=3702 GN=HSR4 PE=2 SV=1	60949.5	12522.4	81426	66507.7	83791.8	66996.2	53713.2	62340.3	67516.7	54934.3	54016	63861.3
Q05045	12	1	86.8351	0.566516	0.314355	1.12452	0.144102	minus H20 e NO	#NAME?	61397.6	Chaperonin CPN60-1_ mitochondrial OS=Cucurbita maxima OX=3661 GN=CPN60-1 PE=1 SV=1	62795.2	45731.6	50178.3	58942	56609.3	58838	47309.8	57027.8	61562.7	54010	61542.8	62914.9
Q9STT6	2	1	17.3704	0.566624	0.314355	2.59672	0.144072	minus H20	minus NO	105739	ABC transporter A family member 6 OS=Arabidopsis thaliana OX=3702 GN=ABCA6 PE=3 SV=2	363.317	222.369	2376.34	1254.08	259.585	175.923	2809.01	575.356	1003.03	337.006	1573.25	1390.09
A9LYI1;Q3V538;A8SE99;A4GYQ5;A6MM32;A6MMU0;B0Z4M1;B0Z4V5;B0Z539;B0Z5C3;B2LMI9;Q06H01;Q09X21;Q0G9W6;Q0ZJ24;Q14FG1;Q1KXW3;Q2L901;Q332Y2;Q4FFN5;Q68S10;Q70Y07;Q9MTN2;A0A331;A0ZZ31;A1E9Z4;A4QJB1;A4QJJ5;A4QJS9;A4QK14;A4QKA1;A4QKI8;A4QKS7;A4QL15;A4QLA2;A4QLJ0;A4QLS9;A6MMB8;A7Y3C5;B1A931;B1NWE6;P06003;P06413;P11095;P56778;Q06FW0;Q06RD5;Q09FW5;Q09G50;Q0G9M3;Q2MIA4;Q2MIJ1;Q2QD93;Q2VEI0;Q33C41;Q3BAP4;Q3C1I3;…	19	2	197.877	0.567219	0.314449	1.43475	0.143906	#NAME?	minus H20	52011	Photosystem II CP43 reaction center protein OS=Acorus americanus OX=263995 GN=psbC PE=3 SV=1	7957.83	5585.13	5129.63	2990.73	3663.85	7655.69	888.061	3436.16	8690.31	4311.41	6246.13	5953.21
P27080	5	1	54.1095	0.569267	0.315118	1.31688	0.143337	minus H20 e NO	#NAME?	33699	ADP_ATP carrier protein OS=Chlamydomonas reinhardtii OX=3055 GN=ABT PE=2 SV=1	32924	2847.06	35444.5	30797.4	26180.8	31524	28681.4	28445.6	32164.3	30391.5	32328.9	31062.3
Q0J0G1	2	1	11.6956	0.569762	0.315118	1.58327	0.143199	minus H20 e NO	minus NO	57127.2	Probable inactive beta-glucosidase 33 OS=Oryza sativa subsp, japonica OX=39947 GN=BGLU33 PE=2 SV=2	935.872	0	479.163	222.125	1.66939	1089.04	681.708	413.802	822.169	559.86	771.58	747.143
Q9ZR03	3	1	20.8824	0.569953	0.315118	Infinity	0.143146	#NAME?	minus NO	24651.2	Cytochrome b6-f complex iron-sulfur subunit_ chloroplastic OS=Arabidopsis thaliana OX=3702 GN=petC PE=1 SV=1	0	0	5080.74	0	0	0	0	89.0071	0	0	0	0
Q9SIC9	3	2	20.2013	0.570395	0.315118	1.46973	0.143024	minus NO	minus H20	102366	Pentatricopeptide repeat-containing protein At2g31400_ chloroplastic OS=Arabidopsis thaliana OX=3702 GN=At2g31400 PE=2 SV=1	4223.15	4614.81	1521.59	4684.42	3725.43	3657.48	4007.24	2444.99	1758.38	4411.89	3361.89	3130.33
P39657	2	1	11.0598	0.571283	0.315118	1.96845	0.142779	minus H20 e NO	minus H20	31258.6	RuBisCO-associated protein OS=Glycine max OX=3847 PE=2 SV=1	3486.19	5379.2	132.558	4117.6	3150.96	2919.81	3317.61	280.938	3654.15	3989.15	5240.53	5046.89
P55229	10	3	71.3605	0.57158	0.315118	1.25146	0.142697	minus H20 e NO	#NAME?	58073.1	Glucose-1-phosphate adenylyltransferase large subunit 1_ chloroplastic OS=Arabidopsis thaliana OX=3702 GN=ADG2 PE=1 SV=3	41685.5	21571.2	36818.3	42213.6	33977	43579.4	34640.1	37853.1	43566.4	33166.8	40489.5	51583.3
Q338B0	5	3	28.4667	0.571995	0.315118	1.19665	0.142582	#NAME?	minus H20	40841.7	Heat stress transcription factor A-2c OS=Oryza sativa subsp, japonica OX=39947 GN=HSFA2C PE=1 SV=2	7939.12	6440.49	7332.69	7187.49	5300.31	6684.21	4712.79	6007.2	7424.17	5435.81	6213	7393.05
Q0JLS6	3	3	17.8048	0.572334	0.315118	2.1997	0.142489	minus NO	minus H20	90991.7	Protein ROOT HAIR DEFECTIVE 3 OS=Oryza sativa subsp, japonica OX=39947 GN=RHD3 PE=2 SV=1	1083.7	1423.29	556.38	2798.9	784.062	566.363	535.686	434.577	916.053	684.123	877.851	789.963
P15193;P24006	9	1	130.538	0.572569	0.315118	8.51611	0.142424	minus H20	minus NO	29705.8	Chlorophyll a-b binding protein type 2 member 1A_ chloroplastic OS=Pinus sylvestris OX=3349 PE=2 SV=1	15.2276	74.5785	0	0	21.4859	41.316	499.437	0	35.3905	61.3307	121.668	143.378
P19036	1	1	6.0116	0.573429	0.315118	1.56353	0.142187	minus H20	minus NO	17439.6	17,4 kDa class I heat shock protein OS=Arabidopsis thaliana OX=3702 GN=HSP17,4A PE=1 SV=2	29099.8	63940.7	31449.2	67562.1	26353.4	12469.4	93438.7	33727.9	39169.6	38186.4	64317.3	52328
Q9FNM5	5	1	26.0677	0.573733	0.315118	1.33054	0.142103	minus H20	#NAME?	76007.4	Translation factor GUF1 homolog_ chloroplastic OS=Arabidopsis thaliana OX=3702 GN=At5g08650 PE=1 SV=2	42583.3	35419	25795.6	38736.1	38869.6	41846	41795	65121	31191.5	36067.6	37545.4	37923.7
Q9SXJ7	33	6	284.738	0.573993	0.315118	1.14408	0.142032	minus H20 e NO	#NAME?	105968	Chaperone protein ClpC2_ chloroplastic OS=Arabidopsis thaliana OX=3702 GN=CLPC2 PE=1 SV=1	45131.9	30311.8	32356.3	43747.2	36615.9	40373.9	39253.1	32464.9	42103.3	42218.8	38051.2	43061.9
Q9MB94	1	1	5.132	0.574111	0.315118	2.05344	0.142	#NAME?	minus H20	36470.7	1-aminocyclopropane-1-carboxylate oxidase OS=Prunus mume OX=102107 GN=ACO1 PE=2 SV=1	4715.04	4758.3	19395	8226.03	3670.16	3935.36	6112.16	4167.68	3778.69	5052.93	4507.05	4826.28
Q9LJN8	4	1	30.1136	0.574395	0.315118	1.53736	0.141922	minus NO	minus H20	38329.8	Mitotic checkpoint protein BUB3,1 OS=Arabidopsis thaliana OX=3702 GN=BUB3,1 PE=1 SV=1	2307.33	4981.9	45.0726	4548.73	2452.57	2032.27	0	2477.49	3398.53	2776.73	2897.65	3019.62
Q84Q83	7	3	42.2567	0.574989	0.31521	1.31411	0.141759	minus NO	#NAME?	88200.1	Protein TOC75_ chloroplastic OS=Oryza sativa subsp, japonica OX=39947 GN=TOC75 PE=2 SV=2	10531.6	4869.24	16207.5	13024.5	15869.4	12642.8	9506.36	13424.4	10710.3	10449.3	11070.7	11398.1
Q851G4	2	1	17.329	0.576099	0.315584	1.87113	0.141455	#NAME?	minus NO	56738.2	Sugar transport protein MST2 OS=Oryza sativa subsp, japonica OX=39947 GN=MST2 PE=2 SV=1	2024.42	2019.02	3290.73	1543.47	702.252	1673.92	378.558	2234.81	3690.25	2622.69	2178.92	1884.93
Q9CAU1	3	2	15.3304	0.578114	0.31614	1.18116	0.140905	#NAME?	minus H20 e NO	50849.6	Serine carboxypeptidase-like 3 OS=Arabidopsis thaliana OX=3702 GN=SCPL3 PE=2 SV=1	15673.8	15226.3	15230.7	14071.6	7820.3	17594.4	13752.8	14769.9	17169.9	11784.8	13480.1	13790.6
P06671	8	1	110.854	0.578343	0.31614	2.34176	0.140843	minus NO	minus H20	28166.1	Chlorophyll a-b binding protein_ chloroplastic OS=Zea mays OX=4577 PE=2 SV=1	74.385	19.9903	465.761	864.281	111.598	95.9772	269.923	105.9	81.8913	340.135	399.94	175.356
Q53N47	9	3	79.1623	0.578495	0.31614	1.22023	0.140802	minus H20 e NO	#NAME?	101335	Chaperone protein ClpC4_ chloroplastic OS=Oryza sativa subsp, japonica OX=39947 GN=CPLC4 PE=3 SV=1	9361.44	5103.5	8607.55	9072.32	8560.37	9128.36	7727.93	6821.35	10992.8	8887.28	9650.77	9615.66
P05698;P11383;B3TN59	40	1	676.925	0.578825	0.31614	10.9376	0.140712	minus NO	minus H20 e NO	53705.8	Ribulose bisphosphate carboxylase large chain OS=Hordeum vulgare OX=4513 GN=rbcL PE=3 SV=2	16842.4	14790	66443.7	13927.4	419613	12815.4	13341.5	16868.9	15387	13198.7	13237.7	14372.7
Q09052	1	1	5.2149	0.579656	0.31636	1.19028	0.140486	minus H20	minus H20 e NO	36634.7	1-aminocyclopropane-1-carboxylate oxidase OS=Brassica juncea OX=3707 GN=ACO PE=2 SV=1	46551.8	58478.8	41748.1	47476.4	41859.5	39642.3	51123.4	60644.2	35960	42376.8	42873.4	38861
Q8S4R4	3	1	22.3833	0.580526	0.316601	1.29726	0.14025	minus H20 e NO	minus NO	68196.8	Prolycopene isomerase_ chloroplastic OS=Solanum lycopersicum OX=4081 GN=CRTISO PE=1 SV=1	14389.7	13632.1	5618.91	13255.4	8474.22	11184.5	9501.05	14512.6	17555.3	15038.3	14170.8	13489
A0A1W6GW06	1	1	6.2514	0.583136	0.31764	98.0485	0.139545	#NAME?	minus H20 e NO	63844.6	(-)-5-epieremophilene synthase STPS2 OS=Salvia miltiorrhiza OX=226208 GN=STPS2 PE=1 SV=1	79.0361	39.8556	16724.1	35.7874	148.246	4.38374	91.8642	403.773	0	3.94859	123.069	44.7654
P10896	13	4	99.8909	0.583682	0.31764	2.53129	0.139398	minus NO	#NAME?	52380.5	Ribulose bisphosphate carboxylase/oxygenase activase_ chloroplastic OS=Arabidopsis thaliana OX=3702 GN=RCA PE=1 SV=2	13908.5	8038.07	12950.6	28825.1	49563.5	9946.09	7731.43	53693.9	12617	12450.4	16258.9	14928.8
Q6Z2Z4;P35683;P41378	15	1	129.622	0.58425	0.31764	2.16691	0.139246	#NAME?	minus NO	47423.1	Eukaryotic initiation factor 4A-3 OS=Oryza sativa subsp, japonica OX=39947 GN=Os02g0146600 PE=1 SV=1	4963.33	5484.04	25233.3	4994.37	7735.69	3736.12	6735.83	10967.8	5897.74	6194.91	5372.85	5141.17
Q6H601	1	1	10.8438	0.584741	0.31764	55.1697	0.139114	#NAME?	minus H20 e NO	63768.3	DEAD-box ATP-dependent RNA helicase 22 OS=Oryza sativa subsp, japonica OX=39947 GN=Os09g0383400 PE=2 SV=2	514.578	202.307	39133.8	95.0116	550.076	101.445	477.912	1906.11	0	39.4245	446.163	236.742
O64700	3	2	14.814	0.584871	0.31764	1.10784	0.139079	minus H20	#NAME?	30253.9	Urease accessory protein G OS=Arabidopsis thaliana OX=3702 GN=UREG PE=2 SV=1	5835.88	5877.4	6530.39	5886.78	6668.86	7402.14	6155.97	7152.27	6902.88	5635.39	6769.96	6881.41
B9SCB6	2	1	18.9575	0.58501	0.31764	53.2373	0.139042	#NAME?	minus H20 e NO	64078.9	Probable terpene synthase 2 OS=Ricinus communis OX=3988 GN=TPS2 PE=3 SV=1	286.895	405.206	48523.8	189.088	791.567	1339.94	638.202	1703.04	0	206.479	438.183	279.802
Q5XV99	1	1	5.1772	0.587112	0.318332	1.15685	0.138479	minus NO	#NAME?	58823.6	Glycosyltransferase-like At3g57200 OS=Arabidopsis thaliana OX=3702 GN=At3g57200 PE=2 SV=1	34767.8	31421.3	17661.2	30237.9	32617.5	34147.1	32377.8	31678.6	32432.8	31973.8	31702.2	30730.3
Q9LS72	2	2	11.3865	0.587145	0.318332	5.69597	0.13847	minus H20	minus NO	68136.7	Pentatricopeptide repeat-containing protein At3g29230 OS=Arabidopsis thaliana OX=3702 GN=PCMP-E27 PE=2 SV=1	151.15	1520.2	738.202	1542.07	285.756	323.082	433.534	11287.5	530.479	1145.81	2078.69	1428.78
Q08062	7	1	65.5391	0.588791	0.318934	1.11287	0.138031	#NAME?	minus H20 e NO	35932.1	Malate dehydrogenase_ cytoplasmic OS=Zea mays OX=4577 PE=1 SV=2	58935.6	46076.2	55769.6	47849.5	54005.2	57314.5	47351.7	53294.8	59123	43978	49173.4	51323.4
B2Y1W2	18	3	200.423	0.589589	0.318934	1.10632	0.137819	minus H20	minus H20 e NO	55512.9	ATP synthase subunit alpha_ chloroplastic OS=Welwitschia mirabilis OX=3377 GN=atpA PE=3 SV=1	115498	105376	111158	113776	109391	117347	102137	137564	115055	103285	104521	112856
O80919	1	1	6.2395	0.589834	0.318934	1.59298	0.137754	minus H20 e NO	minus NO	48113.8	Protein trichome birefringence-like 34 OS=Arabidopsis thaliana OX=3702 GN=TBL34 PE=2 SV=2	902.009	268.015	955.406	873.784	229.312	681.522	668.364	840.21	358.11	889.054	1060.77	893.043
P85194	13	1	167.288	0.589982	0.318934	1.11732	0.137715	minus H20	minus NO	34508.8	Oxygen-evolving enhancer protein 1_ chloroplastic OS=Helianthus annuus OX=4232 GN=PSBO PE=1 SV=1	22431.1	23163.6	22220.4	23168.9	19632.6	19151.6	23548.3	26270.1	19402.8	18943.8	20372.3	24025.9
P08927	13	2	98.3943	0.590751	0.319116	8.84085	0.137511	#NAME?	minus H20 e NO	63326.4	RuBisCO large subunit-binding protein subunit beta_ chloroplastic OS=Pisum sativum OX=3888 PE=1 SV=2	871.709	791.691	21581.7	716.693	1633.1	1062.55	942.805	1442.03	831.858	893.159	810.455	925.675
P46487;Q42972	4	2	26.613	0.593103	0.319706	1.14519	0.136889	minus H20	minus NO	36690.5	Malate dehydrogenase_ mitochondrial OS=Eucalyptus gunnii OX=3933 GN=MDH PE=2 SV=1	16045.5	13026.1	11967.9	11121.4	13298.4	12856.8	14125.1	12253.9	16309.9	12664.3	13894.5	13306.6
A6MMJ2	19	1	229.793	0.593111	0.319706	1.93347	0.136886	minus H20	minus NO	55152.1	ATP synthase subunit alpha_ chloroplastic OS=Dioscorea elephantipes OX=145284 GN=atpA PE=3 SV=1	88299.9	78804.7	7150.17	54176.7	44361.3	41745.3	100381	26852	144001	78496.8	104754	81140
Q9M7J4	6	4	32.7331	0.593237	0.319706	1.32429	0.136853	minus NO	#NAME?	82503.1	MAR-binding filament-like protein 1-1 OS=Nicotiana tabacum OX=4097 GN=MFP1-1 PE=2 SV=1	24906.1	16060.6	8221.54	14821.8	21701.8	28615.7	21216	15423.1	27910.1	18668.7	24227.8	20516.2
P23321	16	2	197.563	0.593573	0.319706	1.20894	0.136764	minus H20 e NO	minus H20	35370.5	Oxygen-evolving enhancer protein 1-1_ chloroplastic OS=Arabidopsis thaliana OX=3702 GN=PSBO1 PE=1 SV=2	3306.41	2806.19	2673.45	3750.99	2600.77	2271.08	3001.19	1773.11	2697.81	2904.4	3172.16	2956.74
Q43261	11	1	131.8	0.595663	0.319872	Infinity	0.136215	minus NO	minus H20	16492.3	Histone H2B,3 OS=Zea mays OX=4577 PE=3 SV=3	0	0	1589.07	0	1945.8	0	0	0	0	0	0	0
P0C5D4;P0C5D5;Q5S1S6	9	3	68.5253	0.595894	0.319872	1.28974	0.136154	minus H20	#NAME?	24022.4	Putative peroxiredoxin Q_ chloroplastic OS=Oryza sativa subsp, indica OX=39946 GN=OsI_22010 PE=3 SV=1	3366.8	3153.13	1330.48	2762.68	2087.03	3735.22	3493.51	2716.66	3914.82	3233.57	3058.35	3356.79
A8W3B6	4	4	30.1812	0.596186	0.319872	10.7702	0.136078	#NAME?	minus H20 e NO	121149	DNA-directed RNA polymerase subunit beta OS=Cuscuta exaltata OX=476139 GN=rpoB PE=3 SV=1	12844.5	13834.6	487830	18633	18282	14264.6	16501.3	20908.9	13528	14922	18000.4	14849.2
P45725	3	1	14.5991	0.596196	0.319872	1.2222	0.136075	minus NO	minus H20 e NO	76583.3	Phenylalanine ammonia-lyase 3 OS=Arabidopsis thaliana OX=3702 GN=PAL3 PE=1 SV=3	69865.3	63878.7	99995.8	76130.2	103915	76552.8	67789.3	87786	81019.3	63545.7	70325.3	76075.7
O03075	11	1	112.096	0.596406	0.319872	58.7567	0.13602	minus H20	minus H20 e NO	50645.8	ATP synthase subunit beta_ chloroplastic (Fragment) OS=Microlepia szechuanica OX=37214 GN=atpB PE=3 SV=1	0	596.906	1860.06	46.7684	329.633	33.0219	2138.2	1259.04	17.0897	24.526	5.9739	27.6098
P30184	5	1	34.5307	0.596497	0.319872	6.56421	0.135996	#NAME?	minus NO	54794.6	Leucine aminopeptidase 1 OS=Arabidopsis thaliana OX=3702 GN=LAP1 PE=1 SV=1	69.3028	62.4517	240.278	2.96812	41.3424	12.3654	196.852	43.6231	0.15021	65.1039	57.3695	0.258577
Q0G9N3;Q3V548;B2LMI6;Q09X31;Q0ZJ34;Q1KXW6;Q2PMS9;Q56P07;Q68S20;Q7YJY3;Q8S8Y2;Q9BBS4	2	1	13.748	0.597026	0.319872	1.32065	0.135858	#NAME?	minus H20 e NO	20924.7	ATP synthase subunit b_ chloroplastic OS=Liriodendron tulipifera OX=3415 GN=atpF PE=3 SV=1	61309.7	57564.8	75608.9	43489.9	82882.4	50679	72214.9	41963.1	75385.9	59837.7	43466.3	43959.5
B8B7C5;Q6YT73	13	4	95.2137	0.597721	0.319872	1.30102	0.135676	minus NO	#NAME?	40301.7	Peroxisomal (S)-2-hydroxy-acid oxidase GLO5 OS=Oryza sativa subsp, indica OX=39946 GN=GLO5 PE=3 SV=1	115326	132699	45434.8	178054	102819	100924	120221	103846	107203	109006	133242	137947
P48352;P48351	5	1	33.6689	0.597957	0.319872	2.88582	0.135614	#NAME?	minus H20	57535.9	Catalase isozyme 3 OS=Cucurbita pepo OX=3663 GN=CAT3 PE=2 SV=1	338.822	326.251	2118.29	341.303	994.224	394.167	335.511	333.017	295.966	425.631	346.61	409.784
P10898	5	1	42.4983	0.600296	0.319872	254.963	0.135005	#NAME?	minus H20 e NO	50924.3	Photosystem II CP43 reaction center protein OS=Chlamydomonas reinhardtii OX=3055 GN=psbC PE=1 SV=1	9.18516	0	4564.31	45.6711	1842.82	24.6706	27.687	319.191	0	9.39732	8.54059	0
Q943F3;Q9ATF5;P51418;Q9LUD4	4	1	30.3655	0.600349	0.319872	1.71195	0.134991	#NAME?	minus H20 e NO	21514.2	60S ribosomal protein L18a OS=Oryza sativa subsp, japonica OX=39947 GN=RPL18A PE=1 SV=1	27624.8	36558	103078	34313	34022.3	31296.2	29493.4	43140.6	32205.9	37051	35014.7	25635.9
K7WCC7	7	2	56.3872	0.600991	0.319872	1.37376	0.134824	minus H20 e NO	minus NO	82959.9	UDP-N-acetylmuramoyl-L-alanyl-D-glutamate--2_6-diaminopimelate ligase MurE homolog_ chloroplastic OS=Zea mays OX=4577 GN=MURE PE=1 SV=1	140097	144419	67947	146175	28467.7	166276	139034	168812	125065	180075	140219	148047
Q8L7E5	3	1	16.5142	0.601093	0.319872	1.40134	0.134798	minus NO	#NAME?	79276.7	WPP domain-interacting tail-anchored protein 1 OS=Arabidopsis thaliana OX=3702 GN=WIT1 PE=1 SV=2	12959.5	18353	2077.55	18006.2	14511.8	14272.9	14404.6	8156.97	13186.1	12751.3	14935.1	11740
O49080	2	1	19.7803	0.601308	0.319872	1.27276	0.134742	minus H20	#NAME?	28282.6	Oxygen-evolving enhancer protein 2_ chloroplastic OS=Fritillaria agrestis OX=64177 GN=PSBP PE=2 SV=1	33861.8	2670.32	35715.2	29963.8	27691	30326.3	28850.5	29603.2	33499.6	27238.7	29243.2	30117.5
A2WN93;A2WNH1;P62162;P62163;Q0JNL7;Q0JNS6;P04353;P04464;P17928;P93171;Q7DMN9	5	1	35.5623	0.601691	0.319872	1.50988	0.134643	#NAME?	minus H20	16888.8	Calmodulin-1 OS=Oryza sativa subsp, indica OX=39946 GN=CAM1-1 PE=1 SV=2	54339.7	62419.5	142459	92973.7	43008.1	41622.6	80558.2	28440.3	62683.5	80362.8	84866.6	62613.9
Q0WQJ7	5	4	30.3391	0.602116	0.319872	1.29243	0.134532	minus H20 e NO	minus H20	118209	Kinesin-like protein KIN-5B OS=Arabidopsis thaliana OX=3702 GN=KIN5B PE=2 SV=1	4033.92	1949.92	3011.94	4476.29	2975.4	2313.25	3500.76	2488.16	2764.7	3496.85	3557.33	4259.25
P17878	8	1	78.8561	0.602184	0.319872	6.49238	0.134515	#NAME?	minus H20 e NO	36986.2	Glyceraldehyde-3-phosphate dehydrogenase_ cytosolic OS=Mesembryanthemum crystallinum OX=3544 GN=GAPC PE=2 SV=1	11343.6	11308.6	190408	9651.3	19467.2	19773.9	13597.6	32708.1	15331.4	11631.4	11432.8	9752.85
Q9LHS7	1	1	4.8028	0.602464	0.319872	1.29595	0.134442	minus H20 e NO	#NAME?	56424.7	Glycerol-3-phosphate acyltransferase 7 OS=Arabidopsis thaliana OX=3702 GN=GPAT7 PE=1 SV=1	8719.37	463.798	10392.6	7796.2	9365.07	7019.44	7208.95	7471.82	6451.98	8063.98	9645.7	7659.54
P08211	20	2	319.379	0.60258	0.319872	1.32465	0.134412	minus H20	minus NO	53138.1	Ribulose bisphosphate carboxylase large chain OS=Chlamydomonas moewusii OX=3054 GN=rbcL PE=3 SV=1	47651.3	1892.45	88678.7	40940	37902.4	52423.4	51231	57028	65622.2	44873.8	57039.9	61152.7
P12460	10	1	80.7308	0.602644	0.319872	5.9337	0.134396	minus NO	minus H20 e NO	51255.3	Tubulin beta-2 chain OS=Glycine max OX=3847 GN=TUBB2 PE=3 SV=1	21980.1	20548.9	97408.3	22986.8	345265	21762.4	17228.9	26642.8	29413.2	21149.7	20508.3	24070.6
B0F9L7	5	1	25.1559	0.603252	0.319872	1.18919	0.134238	minus NO	minus H20	74844.4	Golgin candidate 2 OS=Arabidopsis thaliana OX=3702 GN=GC2 PE=1 SV=1	56997.1	64206	41772.7	65760.5	60992.9	52071.8	49194.7	43786.8	57393.6	48891.4	56172	65537.2
A6YGB6	12	2	133.806	0.603945	0.319872	1.2837	0.134059	minus NO	#NAME?	51973.6	ATP synthase subunit beta_ chloroplastic OS=Pleurastrum terricola OX=34116 GN=atpB PE=3 SV=1	2873.88	1889.46	1521.83	2492.84	2389.72	3185.7	1933.44	3546.99	2061.76	2529.91	2153.72	2146.53
Q53RJ5	4	3	21.8269	0.604136	0.319872	1.83463	0.13401	minus H20	minus H20 e NO	73773.3	Heat shock 70 kDa protein BIP2 OS=Oryza sativa subsp, japonica OX=39947 GN=BIP2 PE=2 SV=1	5410.19	5927.97	2312.32	5438.64	4010.41	4445.73	5083.7	15112.4	3820.81	4120.44	4271.54	4698.92
B2LMK5	1	1	4.908	0.605544	0.319872	3.32282	0.133647	minus H20 e NO	minus NO	27130.6	Chloroplast envelope membrane protein OS=Guizotia abyssinica OX=4230 GN=cemA PE=3 SV=1	78.549	119.145	0	19.0593	0	50.7713	20.9572	124.968	63.1241	155.824	56.2585	19.9516
Q41058	4	2	27.147	0.605753	0.319872	1.28886	0.133594	minus NO	#NAME?	105513	1_4-alpha-glucan-branching enzyme 1_ chloroplastic/amyloplastic OS=Pisum sativum OX=3888 GN=SBEI PE=1 SV=1	10610.4	16853.2	5928.98	16124.6	10647.7	16266.1	14836.4	8213.78	14329.5	13941	14906.4	13580.8
Q9FF46	4	2	28.165	0.60591	0.319872	1.26263	0.133553	minus H20	minus NO	125452	ABC transporter G family member 28 OS=Arabidopsis thaliana OX=3702 GN=ABCG28 PE=3 SV=1	9044.7	8447.3	5712.07	7784.69	7239.28	8030.01	10568.1	5968.82	12571.8	9211.15	8567.44	9797.42
Q7XIM0	1	1	5.7367	0.606111	0.319872	1.12787	0.133502	minus NO	minus H20	63075.4	Calcium-dependent protein kinase 17 OS=Oryza sativa subsp, japonica OX=39947 GN=CPK17 PE=2 SV=1	38770.4	34170.9	38431.9	43802.3	38902	35711.9	30782.4	43543.6	30664.6	34147.5	33039.2	38754
Q43831	22	9	175.535	0.607002	0.319872	1.1873	0.133273	minus NO	#NAME?	53754.3	RuBisCO large subunit-binding protein subunit beta_ chloroplastic (Fragment) OS=Secale cereale OX=4550 GN=CPN60 PE=2 SV=1	51444.6	50777.6	45747.6	73390	55035	47259.6	50630.5	57095.3	59675.3	51801.5	49534.9	66596.3
P23225	31	9	179.331	0.607773	0.319872	1.1194	0.133075	minus H20	minus H20 e NO	176656	Ferredoxin-dependent glutamate synthase_ chloroplastic OS=Zea mays OX=4577 GN=GLSF PE=1 SV=1	18215.8	16145.4	18083.6	17156.6	14968.9	19900.1	16717	19299	19498.4	17718.6	14897.2	16977.3
P13910	7	1	91.6158	0.607876	0.319872	1.31627	0.133049	minus H20 e NO	#NAME?	39104.8	Photosystem II protein D1 OS=Vicia faba OX=3906 GN=psbA PE=3 SV=2	74776.3	15165.6	79498.2	72377.7	50828.4	95017.1	60628.2	72343.6	69830.9	74346.9	78039.6	70642
Q8W3D9	2	1	10.6829	0.60813	0.319872	1.5631	0.132984	minus H20	#NAME?	42993.8	Protochlorophyllide reductase B_ chloroplastic OS=Oryza sativa subsp, japonica OX=39947 GN=PORB PE=2 SV=1	3165.36	5315.11	6064.79	4269.14	12916.3	5279.74	6124.25	12013	4598.48	5641.78	7620.24	8937.67
P69244;A2XHJ3;P59169;P69245;Q0JCT1;Q3C2E5;Q6RUR1;Q711T2;Q71H73;Q71U98;Q71V89;Q76N23;P06353;P50564;Q2Z2F4;Q9LR02	12	3	140.407	0.608238	0.319872	1.47474	0.132956	minus H20 e NO	minus H20	15463.1	Histone H3,3 OS=Medicago sativa OX=3879 PE=1 SV=2	4109.78	3658.45	1606.84	2836.5	1617.81	3709	3181.88	1199.83	2569.74	3646.56	3049.11	3555.91
P49199;Q08069;Q9FIF3	10	2	107.881	0.608423	0.319872	1.15802	0.132909	minus NO	minus H20 e NO	24943.5	40S ribosomal protein S8 OS=Oryza sativa subsp, japonica OX=39947 GN=RPS8 PE=2 SV=2	94387.5	79609.9	126409	103231	112144	88039	85654.6	98919.5	93731.8	85358.1	89167.4	87484.8
Q9FZC6	6	2	36.2868	0.608931	0.319872	1.26573	0.132779	minus NO	#NAME?	59078.4	Berberine bridge enzyme-like 5 OS=Arabidopsis thaliana OX=3702 GN=FOX3 PE=3 SV=1	151812	48133.7	171784	158780	147071	164656	132477	165960	150405	128718	140902	155781
Q9FYR6	3	2	16.4218	0.609032	0.319872	1.21551	0.132753	minus NO	minus H20	60918.3	Proline--tRNA ligase_ chloroplastic/mitochondrial OS=Arabidopsis thaliana OX=3702 GN=OVA6 PE=2 SV=1	4706.49	4039.28	3927.98	5991.15	3837.38	5393.26	2271.53	5262.57	4988.9	4897.55	4673.79	5536.17
K7WDC8	1	1	5.8766	0.610856	0.320132	13.3694	0.132288	#NAME?	minus H20	33680.4	Inactive beta selinene synthase OS=Zea mays OX=4577 GN=ZEAMMB73_Zm00001d047440 PE=3 SV=1	90.1004	329.204	6898.19	207.926	544.856	67.5152	243.569	54.7419	249.021	168.279	274.17	182.679
Q9ZR14	2	2	11.1977	0.611166	0.320132	1.94359	0.132209	minus H20 e NO	minus NO	29405	Putative B3 domain-containing protein At4g03170 OS=Arabidopsis thaliana OX=3702 GN=At4g03170 PE=3 SV=1	2693.52	3507	716.846	1288.96	960.134	2766.61	70.7343	1010.5	5830.22	1601.69	4383.93	3762.84
Q695L6	1	1	6.4145	0.611715	0.320132	1.12862	0.13207	minus NO	minus H20 e NO	32264.9	Light-independent protochlorophyllide reductase iron-sulfur ATP-binding protein OS=Larix decidua OX=71402 GN=chlL PE=3 SV=2	19901.3	18665	16882.2	20782.9	17320.1	20084.1	21418.6	15541	16725	15946.3	18574.6	17034.9
Q9FGI6;Q43644	4	1	27.9869	0.612029	0.320132	1.42163	0.13199	minus NO	#NAME?	82609.1	NADH dehydrogenase [ubiquinone] iron-sulfur protein 1_ mitochondrial OS=Arabidopsis thaliana OX=3702 GN=EMB1467 PE=1 SV=2	732.109	700.061	0	797.106	63.9912	1174.92	493.539	978.728	417.664	589.865	585.711	415.102
C5Y210	2	1	10.8954	0.612036	0.320132	1.53005	0.131988	minus H20	#NAME?	42042.7	ATP-dependent (S)-NAD(P)H-hydrate dehydratase OS=Sorghum bicolor OX=4558 GN=Sb05g010020 PE=3 SV=1	1153.81	2629.48	42.311	3220.8	1176.41	0	3724.16	793.355	1335.84	969.209	1864.07	2921.75
Q9M9W3	1	1	6.084	0.612127	0.320132	2.57278	0.131965	#NAME?	minus H20	36628.8	Serine/threonine-protein phosphatase PP1 isozyme 9 OS=Arabidopsis thaliana OX=3702 GN=TOPP9 PE=1 SV=1	2605.85	4999.71	131.976	2678.81	2049.58	2914.74	1696.13	874.208	437.119	1055.63	1359.08	593.772
Q3E989	3	3	28.0848	0.612676	0.320193	6.48464	0.131826	#NAME?	minus H20 e NO	57154.8	Probable pectinesterase/pectinesterase inhibitor 54 OS=Arabidopsis thaliana OX=3702 GN=PME54 PE=2 SV=1	10223.2	8269.77	154389	11817.3	19574.8	7854.44	13315.3	50850.5	10001.3	8422.48	8017.68	10220.1
Q9FF90;P41128;P41129	6	4	55.6948	0.615156	0.321139	1.13196	0.131198	minus H20	minus H20 e NO	23485.4	60S ribosomal protein L13-3 OS=Arabidopsis thaliana OX=3702 GN=RPL13D PE=1 SV=1	60338.8	56668.9	68077.1	56666.7	68205.4	60950.6	59953.5	77016.6	57839.8	54146.5	58164.2	59789.3
P23712	6	1	48.3456	0.615608	0.321139	1.39911	0.131084	minus H20	minus H20 e NO	39641.6	Glutamine synthetase OS=Lactuca sativa OX=4236 PE=2 SV=2	11479.4	15020.5	24525.3	23090.5	27599.8	16279.2	21588.9	34184.2	12229.6	17190.6	15898.7	15515.1
Q42662	8	1	62.1566	0.616208	0.321139	1.86856	0.130933	minus H20	minus NO	84875.2	5-methyltetrahydropteroyltriglutamate--homocysteine methyltransferase OS=Plectranthus scutellarioides OX=4142 GN=MET PE=1 SV=2	5783.81	5955.52	923.208	2607.58	3699.33	2456.32	5869.38	3692.15	6813.1	2279.13	3572.29	4432.93
P49076	9	1	70.1624	0.617137	0.321139	1.45245	0.130699	minus H20	minus H20 e NO	20717.8	ADP-ribosylation factor OS=Zea mays OX=4577 GN=ARF1 PE=2 SV=2	6543.41	9007.95	23123.4	6397.01	11146.9	11765.8	14784.4	11649.1	14416.4	7872.61	11135.2	9116.91
Q8RX67	1	1	6.4209	0.617654	0.321139	120.295	0.13057	#NAME?	minus NO	60275.6	Protein NRT1/ PTR FAMILY 5,11 OS=Arabidopsis thaliana OX=3702 GN=NPF5,11 PE=2 SV=1	102.467	812.443	31092.8	66.609	129.535	69.9316	2490.41	681.549	0	82.6565	1205.09	101.172
P41624;Q85X12	14	1	177.356	0.618107	0.321139	1.19875	0.130456	minus H20	minus NO	56558.9	Photosystem II CP47 reaction center protein OS=Pinus thunbergii OX=3350 GN=psbB PE=3 SV=1	96975.5	104858	76642.8	78359.2	63857	120909	96445	120744	98232.3	95623.2	87254.4	88750
Q5S1W2	5	2	26.1988	0.618352	0.321139	1.6943	0.130394	minus H20 e NO	minus NO	64318.6	Protein BONZAI 2 OS=Arabidopsis thaliana OX=3702 GN=BON2 PE=1 SV=2	4853.12	4449.76	1121.37	3118.73	842.992	3595.49	1867.74	1523.3	5040.39	4949.49	3923.67	3931.02
P16059	5	1	47.428	0.618369	0.321139	2.7729	0.13039	minus H20 e NO	minus NO	28218.6	Oxygen-evolving enhancer protein 2_ chloroplastic OS=Pisum sativum OX=3888 GN=PSBP PE=1 SV=1	3524.31	2799.25	120.344	1518.76	943.401	322.265	503.904	849.866	3049.45	2339.78	2893.46	2487.69
Q570Q8	1	1	6.0654	0.618398	0.321139	2.2968	0.130383	minus H20 e NO	minus H20	35121.4	Dehydrodolichyl diphosphate synthase 5 OS=Arabidopsis thaliana OX=3702 GN=At5g58784 PE=2 SV=2	1976.79	2404	0	1267.15	267.463	2073.6	448.624	235.51	2473.42	1884.31	3874.06	1493.88
Q43415;Q43503	3	2	23.9254	0.619522	0.321413	1.83568	0.130101	#NAME?	minus H20 e NO	56066.6	Lycopene beta cyclase_ chloroplastic/chromoplastic OS=Capsicum annuum OX=4072 GN=LCY1 PE=2 SV=1	449.863	836.031	1693.82	772.048	679.07	256.524	790.2	862.894	368.195	645.817	563.48	413.918
A4RYD2	1	1	12.404	0.619795	0.321413	159.881	0.130033	#NAME?	minus NO	46879.1	Adenylosuccinate synthetase_ chloroplastic OS=Ostreococcus lucimarinus (strain CCE9901) OX=436017 GN=PURA PE=3 SV=1	104.606	106.895	45910.7	57.7766	195.448	35.2526	225.059	1070.06	0	0	153.75	292.271
Q9SBN6;P12853	6	2	48.9785	0.621021	0.321784	1.29815	0.129726	minus NO	#NAME?	30929	Oxygen-evolving enhancer protein 1_ chloroplastic OS=Volvox carteri OX=3067 GN=PSBO PE=2 SV=1	18115.5	3740.58	22198.6	18361.5	22198.1	16630.1	15473.3	17489.8	19092.6	16569.9	16492.7	19775.2
O04533	3	1	16.7312	0.621733	0.321784	Infinity	0.129549	minus NO	minus H20 e NO	72968.8	Putative L-type lectin-domain containing receptor kinase V,2 OS=Arabidopsis thaliana OX=3702 GN=LECRK52 PE=3 SV=1	0	16.4245	84.8717	0	989.592	0	39.1329	0	0	0	0	0
Q0WLB5	8	2	44.9622	0.621817	0.321784	1.15282	0.129528	minus H20 e NO	#NAME?	194526	Clathrin heavy chain 2 OS=Arabidopsis thaliana OX=3702 GN=CHC2 PE=1 SV=1	13827.4	12558.5	8874.19	15758.2	11343.1	12062.4	12427.8	10662.9	13024.4	12691.4	13876.1	14081
Q9FTA2	2	2	11.5041	0.622299	0.321808	1.45855	0.129408	minus NO	#NAME?	24808.7	Transcription factor TCP21 OS=Arabidopsis thaliana OX=3702 GN=TCP21 PE=1 SV=1	3249.63	3492.03	759.988	2847.51	3200.07	4893.97	1281.7	4518.59	3495.67	3114.04	3826.45	3531.13
P68427;P68428;P68429;P68430	9	1	148.55	0.623155	0.321946	10.4303	0.129195	#NAME?	minus NO	15340.9	Histone H3,2 OS=Pisum sativum OX=3888 PE=1 SV=2	886.721	642.931	18673.9	644.7	872.016	420.293	1011.93	3848.66	0	595.258	882.685	558.611
B0YPN7	14	1	136.543	0.624129	0.321946	2.30615	0.128953	minus H20	minus NO	52906.5	ATP synthase subunit beta_ plastid OS=Aneura mirabilis OX=280810 GN=atpB PE=3 SV=1	587.001	942.081	704.669	359.539	1041.12	548.044	3013.92	1083.51	396.566	719.886	735.309	532.978
Q9FLB4	5	1	27.7108	0.624305	0.321946	1792.75	0.12891	#NAME?	minus NO	100955	Putative disease resistance protein At5g05400 OS=Arabidopsis thaliana OX=3702 GN=At5g05400 PE=3 SV=1	0	4.29214	27470.4	0	15.3254	0	200.772	415.132	0	4.19472	0	12.6492
Q9C7Z1	2	1	18.8486	0.624309	0.321946	1.16754	0.128909	minus H20 e NO	#NAME?	36100.8	Gibberellin 2-beta-dioxygenase 4 OS=Arabidopsis thaliana OX=3702 GN=GA2OX4 PE=2 SV=1	28132.1	21220.6	19257.9	23778.8	23969.7	24314.5	19188.3	22175.4	29535.6	24010.1	26175.4	29919.8
P0DO01;P0DO02;P0DO03	7	3	50.5079	0.625867	0.322313	1.57252	0.128523	minus H20	minus NO	48728.1	Chaperone protein dnaJ A7A_ chloroplastic OS=Oryza sativa subsp, japonica OX=39947 GN=DJA7A PE=1 SV=1	29997.5	22396.7	8526.96	17996.8	8645.5	14815.2	14991.1	18006.6	32195.2	16613.1	14314.3	14043.7
B9IM09	1	1	5.8469	0.6267	0.322313	10.1589	0.128317	#NAME?	minus H20 e NO	20542.2	CASP-like protein 2C1 OS=Populus trichocarpa OX=3694 GN=POPTRDRAFT_578614 PE=3 SV=2	8252.7	8068.21	124911	5360.08	21224.1	4685.71	10605.1	48281.5	0	3073.13	6151.16	4678.03
Q8MBK3	19	1	216.254	0.62674	0.322313	14.427	0.128307	minus NO	minus H20	52932.7	ATP synthase subunit beta_ chloroplastic OS=Cressa truxillensis OX=197373 GN=atpB PE=3 SV=1	0.0503553	27.5908	0	293.91	0	57.0945	0	0	24.3297	0.0165791	28.7119	42.8886
P28644	2	1	20.4371	0.627058	0.322313	1.35335	0.128229	minus H20	minus NO	25345.6	28 kDa ribonucleoprotein_ chloroplastic OS=Spinacia oleracea OX=3562 PE=1 SV=1	4361.74	3490.92	2188.56	2619.55	815.981	5565.54	3884.19	4890.22	3407.18	3661.78	2847.46	3956.43
Q96481	10	2	97.0708	0.627201	0.322313	1.2975	0.128194	minus NO	#NAME?	37385.7	Actin-105 (Fragment) OS=Solanum lycopersicum OX=4081 PE=3 SV=1	2576.58	3467.2	1158.28	2771.46	2668	3905.23	2181.51	3410.67	3477.84	2291.26	2943.29	3350.6
Q9LUB7	8	2	55.9131	0.628559	0.322786	1.1551	0.127859	minus H20	#NAME?	66167.7	Protein OBERON 2 OS=Arabidopsis thaliana OX=3702 GN=OBE2 PE=1 SV=1	12412.3	13763.9	16354.3	13227	17293	14013.4	14040.8	20443.7	14642.5	16398	14693.4	17232.7
Q9SG95	5	1	29.5406	0.62944	0.322873	1.27486	0.127643	minus H20	minus H20 e NO	45604.7	Putative mannan endo-1_4-beta-mannosidase 4 OS=Arabidopsis thaliana OX=3702 GN=MAN4 PE=3 SV=1	16758.2	14427.1	26251.2	13777.7	18791.7	22952.3	16496.1	22069.6	21557.1	14656.4	15688.8	16815.3
Q42456	3	2	15.5677	0.630141	0.322873	1.15735	0.127471	minus NO	minus H20	54758.1	Aspartic proteinase oryzasin-1 OS=Oryza sativa subsp, japonica OX=39947 GN=Os05g0567100 PE=2 SV=2	373526	345352	301676	323670	321974	459053	290696	343482	320331	313856	359638	307285
Q9M4S8	7	3	51.5943	0.630205	0.322873	1.20032	0.127455	minus NO	minus H20 e NO	33754.2	Triosephosphate isomerase_ chloroplastic OS=Fragaria ananassa OX=3747 GN=TPI PE=2 SV=1	16344.2	9628.27	18839.6	15532.5	19609.1	16431.2	16165.4	19091.4	14386.1	13666.1	13300.9	15998.8
P17094	15	4	130.042	0.630749	0.322873	1.24301	0.127322	minus H20	#NAME?	44844.3	60S ribosomal protein L3-1 OS=Arabidopsis thaliana OX=3702 GN=ARP1 PE=1 SV=5	26629.9	8326.09	30165.5	24723.1	27739.1	25160.5	26608.4	29106.6	25231.8	23546.9	24430.5	25937.3
Q9XEG7	3	1	19.7528	0.630911	0.322873	1.18465	0.127282	minus NO	minus H20	28923.5	40S ribosomal protein S3a OS=Syntrichia ruralis OX=38588 GN=RPS3A PE=2 SV=3	40042.2	39969.3	46438.4	36946.2	58966.4	47917.5	36540.9	47966	36904.4	40025.3	42410.2	45300.1
P49690	3	1	19.9944	0.632918	0.32348	1.19834	0.126791	minus NO	#NAME?	15197.9	60S ribosomal protein L23 OS=Arabidopsis thaliana OX=3702 GN=RPL23A PE=2 SV=3	10249.1	8310.82	10210.3	11577.6	14607.2	8291.76	11851.6	9288.86	11707.1	11380	10360.5	12160.7
Q49CB2	5	1	53.9331	0.633345	0.32348	2.66931	0.126687	minus H20	minus NO	82944.8	Photosystem I P700 chlorophyll a apoprotein A2 OS=Cuscuta sandwichiana OX=197374 GN=psaB PE=3 SV=1	8708.53	7150.53	4627.62	4035.28	3158.97	1287.41	645.28	4658.62	17336.3	9375.57	6491.89	2729.66
Q9ZVW2	2	1	12.0387	0.634477	0.32348	1.56203	0.126412	minus H20	#NAME?	112688	DExH-box ATP-dependent RNA helicase DExH10 OS=Arabidopsis thaliana OX=3702 GN=HEN2 PE=1 SV=2	35153.5	28859.4	20799.5	47984.6	11488.8	47195.8	36957.1	55263.3	40258.7	32352.8	30737.4	37626.3
Q7G6K7	5	1	26.3322	0.635095	0.32348	1.23939	0.126262	#NAME?	minus H20 e NO	135444	Formin-like protein 3 OS=Oryza sativa subsp, japonica OX=39947 GN=FH3 PE=2 SV=2	35364.1	25386	41206.9	26605.6	32830.4	38189	27316.8	39748.2	27109.9	25020.4	28169.8	29073.4
Q10CE7	1	1	6.3993	0.635233	0.32348	9.86176	0.126228	#NAME?	minus NO	26098.7	Probable glutathione S-transferase GSTU1 OS=Oryza sativa subsp, japonica OX=39947 GN=GSTU1 PE=1 SV=1	2699.22	4587.22	53590.7	3638.78	1027.68	1506.59	1502.71	43213.8	0	1426.99	4112.54	2360.22
P0CAY0	2	1	13.0289	0.635428	0.32348	Infinity	0.126181	#NAME?	minus H20	9186.56	Putative defensin-like protein 28 OS=Arabidopsis thaliana OX=3702 GN=At4g14272 PE=5 SV=1	0	0	11200.1	0	11.309	0	0	0	0	0	0	11.8472
Q9LUI8	1	1	5.6791	0.635475	0.32348	1.23097	0.126169	minus H20	#NAME?	43632	Putative F-box/kelch-repeat protein At3g22730 OS=Arabidopsis thaliana OX=3702 GN=At3g22730 PE=4 SV=1	59760	24824.9	62225.3	57164	54880.4	54688.9	53183.5	66620.5	60915.4	51191.9	52413.9	60470.2
Q9LVQ4	3	2	17.9703	0.636019	0.32348	1.27051	0.126037	minus H20 e NO	minus H20	72602	WEB family protein At5g55860 OS=Arabidopsis thaliana OX=3702 GN=At5g55860 PE=1 SV=1	6262.9	10458.4	7524.96	9850.78	5097.51	8317.06	6222.39	6519.25	6826.61	7067.64	8310.85	9483.26
P0CV97	1	1	5.9878	0.636169	0.32348	1.19973	0.126001	#NAME?	minus H20	29258	Putative pinene synthase OS=Fragaria ananassa OX=3747 PE=5 SV=1	21838.3	17904.3	20293.5	20111.8	14957.4	15445.8	20479.6	10560.6	19001	17136.7	19666.8	15324.3
Q7FAH2	15	1	171.894	0.637028	0.32348	11.3403	0.125793	#NAME?	minus H20 e NO	36944.1	Glyceraldehyde-3-phosphate dehydrogenase 2_ cytosolic OS=Oryza sativa subsp, japonica OX=39947 GN=GAPC2 PE=1 SV=1	29.771	1520.16	1544.06	78.7097	103.047	1150.21	1788.16	112.629	0	27.3109	237.888	7.63294
Q4VZI5;A6MM43;Q09MH1;Q2PMV0;Q9XQX2;Q2L917	26	1	288.945	0.637419	0.32348	1.18097	0.125698	minus NO	minus H20 e NO	53904.7	ATP synthase subunit beta_ chloroplastic OS=Cucumis sativus OX=3659 GN=atpB PE=3 SV=2	19602.5	15287	20801.6	17007.5	24429.6	19946	16065.7	20958	21632	15972.3	17029	18975.6
O24617	4	1	28.0436	0.637926	0.32348	5.45686	0.125576	#NAME?	minus H20 e NO	106530	DNA mismatch repair protein MSH2 OS=Arabidopsis thaliana OX=3702 GN=MSH2 PE=1 SV=1	6790.61	7994.7	100914	8148.41	74380	8378.1	8427.12	14878.3	8026.17	6296.98	6687.2	8218.27
Q9ZU52	6	2	53.2744	0.638505	0.32348	1.79985	0.125436	minus H20 e NO	minus NO	42555.2	Fructose-bisphosphate aldolase 3_ chloroplastic OS=Arabidopsis thaliana OX=3702 GN=FBA3 PE=1 SV=1	1891.85	1904.12	423.697	1313.31	545.841	969.117	1703.57	512.027	1506.32	1325.79	1932.47	1832.19
Q8L7T6	1	1	5.6368	0.638824	0.32348	5.06832	0.125359	#NAME?	minus H20 e NO	80958.2	Probable inactive lysine-specific demethylase JMJ19 OS=Arabidopsis thaliana OX=3702 GN=JMJ19 PE=2 SV=1	1066.18	741.36	5545.84	2090.56	25.0209	1539.47	537.632	1070.4	308.264	491.077	474.809	484.966
Q8RY66	2	1	11.5335	0.638984	0.32348	1.67247	0.12532	minus H20 e NO	minus H20	58128.5	AAA-ATPase At4g25835 OS=Arabidopsis thaliana OX=3702 GN=At4g25835 PE=2 SV=1	5946	5509.76	14.5663	3446.1	3327.97	5270.63	1440.9	915.15	5729	4107.1	5714.43	3700.44
O48741	1	1	5.1744	0.639128	0.32348	1.32469	0.125286	minus H20 e NO	#NAME?	44111.1	Protochlorophyllide reductase C_ chloroplastic OS=Arabidopsis thaliana OX=3702 GN=PORC PE=1 SV=1	1973.57	654.516	2003.87	2143.91	1591.71	2253.84	1085.37	1934.45	2115.78	1772.63	1690.04	2673.22
A6H5I4	22	2	222.613	0.639868	0.32348	1.25471	0.125107	minus NO	#NAME?	52864.8	ATP synthase subunit beta_ chloroplastic OS=Cycas taitungensis OX=54799 GN=atpB PE=3 SV=1	18287.7	7420.69	22349.8	18261.7	23295.4	18742.2	15401.9	16852.1	16481.3	16704.5	17182.1	17498.2
Q9SZJ5	16	4	151.557	0.639978	0.32348	1.15048	0.125081	minus H20 e NO	minus H20	57571.9	Serine hydroxymethyltransferase 1_ mitochondrial OS=Arabidopsis thaliana OX=3702 GN=SHM1 PE=1 SV=1	52312.1	52985.9	40639.1	60405.3	43229.2	46538.7	43255.7	42945.4	50209	50662	48560.1	57714.4
Q7Y1H8	2	1	10.5955	0.641856	0.323708	5.00338	0.124629	minus H20	minus NO	20346.7	Auxin-responsive protein IAA14 OS=Oryza sativa subsp, japonica OX=39947 GN=IAA14 PE=2 SV=1	1456.16	1679.09	25.6919	583.899	405.603	78.2432	3122.45	81.3763	2138.51	1284.89	1425.95	1318.37
P33444	5	1	41.8263	0.642362	0.323708	1.19891	0.124508	minus NO	#NAME?	29938.5	40S ribosomal protein S3a OS=Catharanthus roseus OX=4058 GN=RPS3A PE=2 SV=4	20822.3	17676.7	13592.9	16987.4	26227.1	19238.7	16459.3	26380.3	19574.1	18749.3	18080.2	18620.9
Q9SR05	6	2	39.2228	0.642464	0.323708	1.58043	0.124484	minus NO	minus H20	94732.8	Receptor-like protein kinase ANXUR1 OS=Arabidopsis thaliana OX=3702 GN=ANX1 PE=1 SV=1	127241	33160.9	158053	106700	100343	126388	65347.2	69791.4	75835.9	71788.5	94811.3	74304.8
Q32RY2	4	2	21.1149	0.642841	0.323708	1.18189	0.124393	minus H20	minus NO	143048	DNA-directed RNA polymerase subunit beta'' OS=Staurastrum punctulatum OX=102822 GN=rpoC2 PE=3 SV=1	25322.1	23323.8	40406.8	26641.9	34520.6	23157.7	28749.9	38243.8	32663.7	35610.1	30526.4	31621.2
Q9ZT00	16	3	157.122	0.643484	0.323708	1.21879	0.12424	minus NO	#NAME?	48109.7	Ribulose bisphosphate carboxylase/oxygenase activase_ chloroplastic OS=Zea mays OX=4577 GN=RCA1 PE=2 SV=3	19355.3	12805.5	18034.3	17820.9	18548.5	24807.7	14872	17900.4	19645.2	14038.8	19235.5	21661.1
P46295;P19950;P19951;P42036;P93377;Q9CAX6;Q9SIH0	4	1	25.1458	0.643818	0.323708	1.19257	0.12416	minus NO	minus H20	16358.8	40S ribosomal protein S14 OS=Chlamydomonas reinhardtii OX=3055 GN=RPS14 PE=3 SV=1	11957.2	10196.5	5561.57	9797.55	11020.3	10235	8621.96	7521.68	9895.05	9120.61	10524.1	11289.1
P38482	10	1	131.367	0.644235	0.323708	1.11882	0.12406	#NAME?	minus H20	61992.6	ATP synthase subunit beta_ mitochondrial OS=Chlamydomonas reinhardtii OX=3055 GN=ATP2 PE=1 SV=1	3179.79	2738.6	3239.93	2626.54	2804.16	3199.92	2370.66	3075.66	2739.37	2371.59	2670.67	3211.86
Q9MUK1;Q32RG8;Q32RS3;Q8M9W0;P06406;Q5SD06;Q8MFA3;Q9MUJ2;Q9MUJ5;Q9MUK4	8	1	84.8729	0.644372	0.323708	41.234	0.124027	#NAME?	minus H20 e NO	74168	Photosystem I P700 chlorophyll a apoprotein A1 (Fragment) OS=Marsilea botryocarpa OX=113539 GN=psaA PE=3 SV=1	243.77	599.451	19276.7	293.429	978.35	75.7892	757.711	2371.18	0	108.681	194.698	184.565
[truncated: 476 more rows]
